# Supplementary material for: Discovery of Functional Alternatively Spliced PKM Transcripts in Human Cancers
Source: Cancers (Basel). 2021 Jan 19;13(2):348. doi: 10.3390/cancers13020348 (PMC7835739; doi:10.3390/cancers13020348)
Supplement: Supplementary file 1 [file cancers-13-00348-s001.zip]

Archive with 2 entries (2 files):
- Supplementary_Figures.pdf
- Supplymentary_Tables.xlsx
