# Supplementary material for: Discovery of Functional Alternatively Spliced PKM Transcripts in Human Cancers
Source: Cancers (Basel). 2021 Jan 19;13(2):348. doi: 10.3390/cancers13020348 (PMC7835739; doi:10.3390/cancers13020348)
Supplement: Supplementary file 1 [file cancers-13-00348-s001.zip › Supplymentary_Tables.xlsx]

## Sheet: Table S1
Table S1
Exon Number	Exon ID
E1	ENSE00002629928/ ENSE00001339295/ ENSE00002592781/ ENSE00002586217/ ENSE00002618127/ ENSE00002600860/ ENSE00003467662/ ENSE00002591894/ ENSE00002614990/ ENSE00003715228/ ENSE00002603073/ ENSE00002576229/ ENSE00002601215/ ENSE00002586023/ ENSE00002614691
E2	ENSE00003522795
E3	ENSE00003790251
E4	ENSE00003566465
E5	ENSE00003535056
E6	ENSE00003590685
E7	ENSE00003475296
E8	ENSE00003647308
E9	ENSE00001339202
E10	ENSE00003618390
E11	ENSE00003632285
E12	ENSE00003563330/ ENSE00001560298/ ENSE00002601115/ ENSE00002614041
Note: The Exon IDs are from Ensembl Version 83

## Sheet: Table S2
Table S2
Cancer	ENST00000319622	ENST00000335181	ENST00000389093	ENST00000449901	ENST00000561609	ENST00000562997	ENST00000564178	ENST00000565154	ENST00000565184	ENST00000566809	ENST00000567087	ENST00000568459	ENST00000568883	ENST00000569050
TCGA-BLCA	1.96946	756.732	25.6273	0.774319	2.06487	0.363812	0.437785	0.179585	1.27098	0.923546	0.0999177	0.821796	19.9273	0.378604
TCGA-BRCA	2.17733	520.758	8.27814	0.50218	5.36632	0.644707	1.63055	0.235206	0.78885	0.64523	0.107407	1.48077	6.85874	0.426397
TCGA-CESC	2.29505	915.535	29.9753	1.2945	2.95492	1.95187	0.054473	0.288316	1.35766	1.18659	0.111497	1.13888	23.5351	0.503633
TCGA-COAD	1.15214	563.87	31.2569	0.46668	2.23741	0.174872	0.289976	0.182362	0.994457	0.858671	0.10993	1.31096	2.48226	0.285449
TCGA-ESCA	1.11601	728.001	30.7105	0.483014	5.10337	1.32769	0.305458	0.122128	2.24352	1.09316	0.39331	1.20011	12.6165	0.299253
TCGA-GBM	2.41096	811.182	27.2384	0.892738	20.6593	1.74566	0.0663668	0.387402	4.05374	2.8123	0.310772	2.61944	20.6658	1.85122
TCGA-HNSC	6.17929	1152.33	16.8372	1.05966	15.4207	5.20594	3.29008	0.496071	1.91359	1.60028	0.200694	3.95096	16.8258	0.466472
TCGA-KIRC	2.68708	950.916	16.5985	1.00831	5.25889	0.64839	0.337472	0.415945	1.4159	0.952125	0.23433	1.60359	14.6643	0.807263
TCGA-KIRP	1.90549	877.267	37.2448	0.662973	1.96924	0.218675	0.0525576	0.166951	0.837181	0.620464	0.102417	0.887383	33.8004	0.392103
TCGA-LAML	1.57862	205.515	4.09264	0.935304	5.60023	0.824437	0.583134	0.572798	1.1857	0.568607	0.507518	3.79358	0.168076	0.687632
TCGA-LIHC	0.22706	84.0462	4.16943	0.104759	0.08839	0.0201819	0.00365073	0.0190811	0.119869	0.0982167	0.0382849	0.0852985	4.77896	0.0908388
TCGA-LUAD	2.00417	609.578	8.40913	0.63795	4.55817	0.176593	0.469978	0.214388	0.904163	0.720422	0.116718	1.15303	4.25826	0.333157
TCGA-LUSC	5.09585	930.438	11.0839	1.12661	11.6469	1.91129	0.0946928	0.50086	1.39009	1.22225	0.183513	2.69707	5.25421	0.484171
TCGA-OV	1.29555	584.092	49.8243	0.716917	1.63442	0.256644	0.132408	0.0996845	2.41469	1.82598	0.274013	0.712792	19.8264	0.71286
TCGA-PAAD	1.822	665.523	14.8403	0.647791	4.39423	0.263838	0.0532155	0.201307	1.12512	1.11602	0.225314	1.24818	13.8257	0.620531
TCGA-PCPG	2.82174	388.924	16.6082	0.358608	27.1412	1.01557	0.0379605	0.514758	3.25768	1.24171	0.1243	3.9617	70.4561	1.04942
TCGA-PRAD	1.24502	280.04	8.20627	0.235396	2.87482	0.107645	0.0387876	0.0906496	0.410607	0.337057	0.0539557	1.29856	11.3353	0.275877
TCGA-READ	0.7756	468.975	20.0771	0.308142	3.26727	0.104415	0.0455047	0.159688	0.991119	0.769683	0.225779	1.34981	4.52175	0.276726
TCGA-SARC	4.70506	579.617	16.5494	0.592331	22.091	0.501953	1.06504	0.329587	2.51747	1.43965	0.13724	6.44924	41.7006	1.19157
TCGA-SKCM	6.56215	995.92	18.5822	0.861112	15.7282	0.942634	0.0797361	0.559915	2.61995	1.85784	0.163044	2.70158	24.1767	1.01445
TCGA-STAD	1.14372	403.257	23.036	0.452366	3.08616	0.458145	1.01223	0.0892454	1.46447	1.16583	0.368147	0.765314	4.87388	0.3431
TCGA-TGCT	1.50232	510.905	16.387	0.766948	2.56706	0.121431	1.52377	0.25307	1.65746	0.661266	0.144543	0.814319	19.3332	0.500745
TCGA-THCA	1.88203	370.25	12.0137	0.268893	1.31335	0.0723166	0.161593	0.133332	0.661865	0.605262	0.097751	0.817571	8.46618	0.334263
TCGA-THYM	1.09762	243.786	16.0553	0.19501	1.49092	0.0625857	0.0177666	0.094765	0.657202	0.723087	0.0621267	0.866088	32.0672	0.528113
TCGA-UCEC	0.63784	626.272	87.8995	0.432745	0.759228	0.0983797	0.040736	0.0610233	0.835587	0.888828	0.120862	0.612032	54.0558	0.360325

## Sheet: Table S3
Table S3
Cancer	PKM	ENST00000335181	ENST00000561609	ENST00000389093	ENST00000568883	ENST00000319622	ENST00000562997	ENST00000568459
TCGA-KIRC	0.00246	0.000255	5e-07	0.0115	3.44e-08	1.76e-06	0.0173	1.11e-06
TCGA-ESCA	0.0355	0.0694	0.0197	0.109	0.118	0.0238	0.118	0.0556
TCGA-STAD	0.097	0.0438	0.0415	0.1	0.0378	0.032	0.0666	0.0164
TCGA-READ	0.0496	0.106	0.172	0.026	0.0223	0.0112	0.115	0.0428
TCGA-THYM	0.017	0.0607	0.258	0.0139	0.0941	0.171	0.0659	0.131
TCGA-GBM	0.0174	0.0445	0.0219	0.023	0.103	0.0308	0.0176	0.156
TCGA-UCEC	0.0623	0.0546	0.0898	0.282	0.163	0.0976	0.333	0.138
TCGA-OV	0.0284	0.019	0.0296	0.169	0.0897	0.0647	0.0393	0.0646
TCGA-LUAD	6.11e-08	4.29e-08	0.0569	0.0189	0.056	0.012	0.302	0.0441
TCGA-LIHC	1.2e-06	4.53e-07	0.0963	0.000631	0.14	0.000113	0.156	0.00341
TCGA-LAML	0.0045	0.00188	0.0274	0.0459	0.000551	0.0229	0.00271	0.0391
TCGA-LUSC	0.0925	0.0505	0.0644	0.132	0.00682	0.245	0.0197	0.0118
TCGA-SARC	0.237	0.0535	0.159	0.168	0.0576	0.16	0.208	0.137
TCGA-HNSC	0.000188	0.000241	0.0159	0.114	0.144	0.0269	0.00999	0.0323
TCGA-PRAD	0.0771	0.0771	0.102	0.115	0.0161	0.0103	0.269	0.333
TCGA-CESC	0.00204	0.00189	0.0347	0.0542	0.0133	0.00266	0.107	0.00279
TCGA-PAAD	7.04e-05	0.000198	0.0015	0.0234	0.0124	0.168	0.0149	0.00226
TCGA-TGCT	0.228	0.231	0.203	0.122	0.124	0.117	0.489	0.162
TCGA-BLCA	0.00175	0.00183	0.00132	0.108	0.196	0.0018	0.00277	0.0123
TCGA-PCPG	0.122	0.124	0.169	0.0602	0.0146	0.0216	0.11	0.0946
TCGA-BRCA	0.00302	0.00864	0.0985	0.0208	0.0184	0.00299	0.0146	0.0601
TCGA-COAD	0.0188	0.0203	0.138	0.0106	0.00168	0.0898	0.321	0.0848
TCGA-THCA	0.195	0.223	0.111	0.00464	0.15	0.0061	0.298	0.0698
TCGA-KIRP	0.192	0.235	0.195	0.108	0.102	0.183	0.167	0.103
TCGA-SKCM	0.0562	0.0572	0.165	0.000652	0.0135	0.203	0.191	0.0422

## Sheet: Table S4
Table S4
Cancer	PKM	ENST00000335181	ENST00000561609	ENST00000389093	ENST00000568883	ENST00000319622	ENST00000562997	ENST00000568459
TCGA-KIRC	0.00328	0.000408	2e-06	0.0132	2.75e-07	3.52e-06	0.0173	2.96e-06
TCGA-ESCA	0.0946	0.111	0.0946	0.118	0.118	0.0946	0.118	0.111
TCGA-STAD	0.1	0.0701	0.0701	0.1	0.0701	0.0701	0.0888	0.0701
TCGA-READ	0.0793	0.131	0.172	0.0692	0.0692	0.0692	0.131	0.0793
TCGA-THYM	0.068	0.132	0.258	0.068	0.151	0.196	0.132	0.175
TCGA-GBM	0.046	0.0593	0.046	0.046	0.118	0.0492	0.046	0.156
TCGA-UCEC	0.195	0.195	0.195	0.322	0.217	0.195	0.333	0.217
TCGA-OV	0.0785	0.0785	0.0785	0.169	0.103	0.0862	0.0785	0.0862
TCGA-LUAD	2.44e-07	2.44e-07	0.065	0.0378	0.065	0.032	0.302	0.065
TCGA-LIHC	4.8e-06	3.62e-06	0.128	0.00126	0.156	0.0003	0.156	0.00546
TCGA-LAML	0.009	0.00722	0.0365	0.0459	0.00441	0.0365	0.00722	0.0447
TCGA-LUSC	0.123	0.101	0.103	0.151	0.0471	0.245	0.0524	0.0471
TCGA-SARC	0.237	0.223	0.223	0.223	0.223	0.223	0.237	0.223
TCGA-HNSC	0.000964	0.000964	0.0318	0.13	0.144	0.043	0.0266	0.0431
TCGA-PRAD	0.153	0.153	0.153	0.153	0.0642	0.0642	0.308	0.333
TCGA-CESC	0.00558	0.00558	0.0462	0.062	0.0213	0.00558	0.107	0.00558
TCGA-PAAD	0.000563	0.000794	0.00399	0.0267	0.0199	0.168	0.0199	0.00453
TCGA-TGCT	0.264	0.264	0.264	0.264	0.264	0.264	0.489	0.264
TCGA-BLCA	0.00366	0.00366	0.00366	0.124	0.196	0.00366	0.00443	0.0164
TCGA-PCPG	0.141	0.141	0.169	0.141	0.0865	0.0865	0.141	0.141
TCGA-BRCA	0.0121	0.023	0.0985	0.0278	0.0278	0.0121	0.0278	0.0686
TCGA-COAD	0.0406	0.0406	0.158	0.0406	0.0134	0.12	0.321	0.12
TCGA-THCA	0.255	0.255	0.222	0.0244	0.24	0.0244	0.298	0.186
TCGA-KIRP	0.223	0.235	0.223	0.223	0.223	0.223	0.223	0.223
TCGA-SKCM	0.0915	0.0915	0.203	0.00522	0.0538	0.203	0.203	0.0915

## Sheet: Table S5
Table S5
Transcript	GO_ID	term_name	Direction	Generality
ENST00000335181	GO:0070268	cornification	5	5
ENST00000335181	GO:0008544	epidermis development	6	6
ENST00000335181	GO:0043588	skin development	5	5
ENST00000335181	GO:0034330	cell junction organization	17	17
ENST00000335181	GO:0030216	keratinocyte differentiation	5	5
ENST00000335181	GO:0034329	cell junction assembly	16	16
ENST00000335181	GO:0009913	epidermal cell differentiation	5	5
ENST00000335181	GO:1903827	regulation of cellular protein localization	15	15
ENST00000335181	GO:0036230	granulocyte activation	13	13
ENST00000335181	GO:0042119	neutrophil activation	14	14
ENST00000335181	GO:0002446	neutrophil mediated immunity	14	14
ENST00000335181	GO:0043312	neutrophil degranulation	13	13
ENST00000335181	GO:0071496	cellular response to external stimulus	3	3
ENST00000335181	GO:0002283	neutrophil activation involved in immune response	13	13
ENST00000335181	GO:0031581	hemidesmosome assembly	8	8
ENST00000335181	GO:0031424	keratinization	4	4
ENST00000335181	GO:0007044	cell-substrate junction assembly	13	13
ENST00000335181	GO:0045862	positive regulation of proteolysis	4	4
ENST00000335181	GO:0007160	cell-matrix adhesion	14	14
ENST00000335181	GO:0006735	NADH regeneration	14	14
ENST00000335181	GO:0061621	canonical glycolysis	14	14
ENST00000335181	GO:0061718	glucose catabolic process to pyruvate	14	14
ENST00000335181	GO:1903829	positive regulation of cellular protein localization	11	11
ENST00000335181	GO:0030335	positive regulation of cell migration	12	14
ENST00000335181	GO:0032481	positive regulation of type I interferon production	4	4
ENST00000335181	GO:0061615	glycolytic process through fructose-6-phosphate	15	15
ENST00000335181	GO:0061620	glycolytic process through glucose-6-phosphate	15	15
ENST00000335181	GO:0043616	keratinocyte proliferation	1	1
ENST00000335181	GO:0031589	cell-substrate adhesion	14	16
ENST00000335181	GO:0009127	purine nucleoside monophosphate biosynthetic process	8	8
ENST00000335181	GO:0009168	purine ribonucleoside monophosphate biosynthetic process	8	8
ENST00000335181	GO:0045088	regulation of innate immune response	4	4
ENST00000335181	GO:2000147	positive regulation of cell motility	12	14
ENST00000335181	GO:0001704	formation of primary germ layer	8	8
ENST00000335181	GO:1904951	positive regulation of establishment of protein localization	4	4
ENST00000335181	GO:0001525	angiogenesis	9	11
ENST00000335181	GO:0071359	cellular response to dsRNA	1	1
ENST00000335181	GO:0052547	regulation of peptidase activity	5	5
ENST00000335181	GO:0051272	positive regulation of cellular component movement	12	14
ENST00000335181	GO:0032479	regulation of type I interferon production	3	3
ENST00000335181	GO:0009615	response to virus	4	4
ENST00000335181	GO:0032606	type I interferon production	3	3
ENST00000335181	GO:0071360	cellular response to exogenous dsRNA	1	1
ENST00000335181	GO:1901653	cellular response to peptide	2	2
ENST00000335181	GO:0009156	ribonucleoside monophosphate biosynthetic process	7	9
ENST00000335181	GO:0071260	cellular response to mechanical stimulus	2	2
ENST00000335181	GO:0060759	regulation of response to cytokine stimulus	3	3
ENST00000335181	GO:0072524	pyridine-containing compound metabolic process	5	7
ENST00000335181	GO:0009435	NAD biosynthetic process	8	8
ENST00000335181	GO:0010952	positive regulation of peptidase activity	3	3
ENST00000335181	GO:1901652	response to peptide	3	3
ENST00000335181	GO:0009124	nucleoside monophosphate biosynthetic process	9	11
ENST00000335181	GO:0019362	pyridine nucleotide metabolic process	4	6
ENST00000335181	GO:0046496	nicotinamide nucleotide metabolic process	4	6
ENST00000335181	GO:0072522	purine-containing compound biosynthetic process	5	7
ENST00000335181	GO:0006007	glucose catabolic process	10	10
ENST00000335181	GO:0070482	response to oxygen levels	13	13
ENST00000335181	GO:0052548	regulation of endopeptidase activity	5	5
ENST00000335181	GO:0019674	NAD metabolic process	8	8
ENST00000335181	GO:0019882	antigen processing and presentation	3	3
ENST00000335181	GO:0071214	cellular response to abiotic stimulus	2	2
ENST00000335181	GO:0104004	cellular response to environmental stimulus	2	2
ENST00000335181	GO:0001819	positive regulation of cytokine production	4	4
ENST00000335181	GO:0051222	positive regulation of protein transport	4	4
ENST00000335181	GO:0051092	positive regulation of NF-kappaB transcription factor activity	3	3
ENST00000335181	GO:0051607	defense response to virus	4	4
ENST00000335181	GO:0031331	positive regulation of cellular catabolic process	3	3
ENST00000335181	GO:0006734	NADH metabolic process	10	10
ENST00000335181	GO:0072525	pyridine-containing compound biosynthetic process	6	8
ENST00000335181	GO:0001666	response to hypoxia	12	12
ENST00000335181	GO:0030198	extracellular matrix organization	16	16
ENST00000335181	GO:0050673	epithelial cell proliferation	6	6
ENST00000335181	GO:0045089	positive regulation of innate immune response	4	4
ENST00000335181	GO:0009135	purine nucleoside diphosphate metabolic process	7	7
ENST00000335181	GO:0009179	purine ribonucleoside diphosphate metabolic process	7	7
ENST00000335181	GO:0031349	positive regulation of defense response	4	4
ENST00000335181	GO:0046031	ADP metabolic process	7	7
ENST00000335181	GO:0036293	response to decreased oxygen levels	11	11
ENST00000335181	GO:0002009	morphogenesis of an epithelium	13	13
ENST00000335181	GO:0098542	defense response to other organism	3	3
ENST00000335181	GO:0019359	nicotinamide nucleotide biosynthetic process	5	7
ENST00000335181	GO:0019363	pyridine nucleotide biosynthetic process	5	7
ENST00000335181	GO:0043123	positive regulation of I-kappaB kinase/NF-kappaB signaling	3	3
ENST00000335181	GO:0007369	gastrulation	7	7
ENST00000335181	GO:0010821	regulation of mitochondrion organization	2	2
ENST00000335181	GO:0050900	leukocyte migration	6	10
ENST00000335181	GO:0006733	oxidoreduction coenzyme metabolic process	5	7
ENST00000335181	GO:0009185	ribonucleoside diphosphate metabolic process	6	6
ENST00000335181	GO:0006096	glycolytic process	8	8
ENST00000335181	GO:0006757	ATP generation from ADP	7	7
ENST00000335181	GO:0033157	regulation of intracellular protein transport	4	4
ENST00000335181	GO:0032386	regulation of intracellular transport	5	5
ENST00000335181	GO:0031668	cellular response to extracellular stimulus	2	2
ENST00000335181	GO:0009165	nucleotide biosynthetic process	5	7
ENST00000335181	GO:2001233	regulation of apoptotic signaling pathway	7	7
ENST00000335181	GO:0051188	cofactor biosynthetic process	5	7
ENST00000335181	GO:1901890	positive regulation of cell junction assembly	1	1
ENST00000335181	GO:0034341	response to interferon-gamma	3	3
ENST00000335181	GO:0006164	purine nucleotide biosynthetic process	4	6
ENST00000335181	GO:1901293	nucleoside phosphate biosynthetic process	5	7
ENST00000335181	GO:0009896	positive regulation of catabolic process	4	4
ENST00000335181	GO:0071346	cellular response to interferon-gamma	3	3
ENST00000335181	GO:0009108	coenzyme biosynthetic process	5	7
ENST00000335181	GO:0043122	regulation of I-kappaB kinase/NF-kappaB signaling	3	3
ENST00000335181	GO:0042866	pyruvate biosynthetic process	5	5
ENST00000335181	GO:0018149	peptide cross-linking	1	1
ENST00000335181	GO:0016055	Wnt signaling pathway	4	4
ENST00000335181	GO:0032801	receptor catabolic process	1	1
ENST00000335181	GO:0034504	protein localization to nucleus	3	3
ENST00000335181	GO:0006165	nucleoside diphosphate phosphorylation	6	6
ENST00000335181	GO:0019884	antigen processing and presentation of exogenous antigen	4	4
ENST00000335181	GO:0198738	cell-cell signaling by wnt	4	4
ENST00000335181	GO:0000910	cytokinesis	5	5
ENST00000335181	GO:0032508	DNA duplex unwinding	4	4
ENST00000335181	GO:0046822	regulation of nucleocytoplasmic transport	2	2
ENST00000335181	GO:0050663	cytokine secretion	2	2
ENST00000335181	GO:0030307	positive regulation of cell growth	2	2
ENST00000335181	GO:0048013	ephrin receptor signaling pathway	4	4
ENST00000335181	GO:0010498	proteasomal protein catabolic process	0	2
ENST00000335181	GO:0006754	ATP biosynthetic process	6	6
ENST00000335181	GO:0046939	nucleotide phosphorylation	5	5
ENST00000335181	GO:1903747	regulation of establishment of protein localization to mitochondrion	1	1
ENST00000335181	GO:0045216	cell-cell junction organization	5	5
ENST00000335181	GO:0051169	nuclear transport	5	5
ENST00000335181	GO:0051493	regulation of cytoskeleton organization	7	7
ENST00000335181	GO:0031334	positive regulation of protein complex assembly	2	2
ENST00000335181	GO:0044772	mitotic cell cycle phase transition	7	7
ENST00000335181	GO:0033627	cell adhesion mediated by integrin	10	10
ENST00000335181	GO:0009112	nucleobase metabolic process	2	2
ENST00000335181	GO:0002218	activation of innate immune response	3	3
ENST00000335181	GO:1901342	regulation of vasculature development	4	6
ENST00000335181	GO:0009132	nucleoside diphosphate metabolic process	5	5
ENST00000335181	GO:0048193	Golgi vesicle transport	5	5
ENST00000335181	GO:0048002	antigen processing and presentation of peptide antigen	2	2
ENST00000335181	GO:0006913	nucleocytoplasmic transport	5	5
ENST00000335181	GO:0045765	regulation of angiogenesis	3	5
ENST00000335181	GO:0009152	purine ribonucleotide biosynthetic process	3	5
ENST00000335181	GO:0050678	regulation of epithelial cell proliferation	4	4
ENST00000335181	GO:0010950	positive regulation of endopeptidase activity	2	2
ENST00000335181	GO:0097191	extrinsic apoptotic signaling pathway	6	6
ENST00000335181	GO:0009167	purine ribonucleoside monophosphate metabolic process	-5	11
ENST00000335181	GO:0009166	nucleotide catabolic process	4	4
ENST00000335181	GO:0032496	response to lipopolysaccharide	3	3
ENST00000335181	GO:0031098	stress-activated protein kinase signaling cascade	1	1
ENST00000335181	GO:0009126	purine nucleoside monophosphate metabolic process	-5	11
ENST00000335181	GO:0031669	cellular response to nutrient levels	1	1
ENST00000335181	GO:0031099	regeneration	3	3
ENST00000335181	GO:0009145	purine nucleoside triphosphate biosynthetic process	5	5
ENST00000335181	GO:0051656	establishment of organelle localization	4	4
ENST00000335181	GO:0010631	epithelial cell migration	9	11
ENST00000335181	GO:0019320	hexose catabolic process	5	5
ENST00000335181	GO:0051403	stress-activated MAPK cascade	1	1
ENST00000335181	GO:0010506	regulation of autophagy	2	2
ENST00000335181	GO:0006732	coenzyme metabolic process	3	5
ENST00000335181	GO:0046390	ribose phosphate biosynthetic process	3	5
ENST00000335181	GO:0010212	response to ionizing radiation	1	1
ENST00000335181	GO:0006090	pyruvate metabolic process	3	5
ENST00000335181	GO:0090132	epithelium migration	9	11
ENST00000335181	GO:0042176	regulation of protein catabolic process	2	2
ENST00000335181	GO:0032388	positive regulation of intracellular transport	2	2
ENST00000335181	GO:0034976	response to endoplasmic reticulum stress	1	1
ENST00000335181	GO:0043161	proteasome-mediated ubiquitin-dependent protein catabolic process	0	2
ENST00000335181	GO:0009161	ribonucleoside monophosphate metabolic process	-5	11
ENST00000335181	GO:0007179	transforming growth factor beta receptor signaling pathway	6	6
ENST00000335181	GO:0034404	nucleobase-containing small molecule biosynthetic process	2	4
ENST00000335181	GO:0043062	extracellular structure organization	11	13
ENST00000335181	GO:0009142	nucleoside triphosphate biosynthetic process	6	6
ENST00000335181	GO:0007492	endoderm development	5	5
ENST00000335181	GO:0045927	positive regulation of growth	1	1
ENST00000335181	GO:0001959	regulation of cytokine-mediated signaling pathway	1	1
ENST00000335181	GO:0007163	establishment or maintenance of cell polarity	8	8
ENST00000335181	GO:0006022	aminoglycan metabolic process	3	3
ENST00000335181	GO:0002230	positive regulation of defense response to virus by host	1	1
ENST00000335181	GO:0001706	endoderm formation	7	7
ENST00000335181	GO:0034333	adherens junction assembly	7	7
ENST00000335181	GO:1901292	nucleoside phosphate catabolic process	3	5
ENST00000335181	GO:0002478	antigen processing and presentation of exogenous peptide antigen	3	3
ENST00000335181	GO:0050708	regulation of protein secretion	0	2
ENST00000335181	GO:0051091	positive regulation of DNA binding transcription factor activity	1	1
ENST00000335181	GO:0090130	tissue migration	9	11
ENST00000335181	GO:0035987	endodermal cell differentiation	8	8
ENST00000335181	GO:0009123	nucleoside monophosphate metabolic process	-4	10
ENST00000335181	GO:0050691	regulation of defense response to virus by host	1	1
ENST00000335181	GO:0032755	positive regulation of interleukin-6 production	1	1
ENST00000335181	GO:0002237	response to molecule of bacterial origin	3	3
ENST00000335181	GO:0061640	cytoskeleton-dependent cytokinesis	3	3
ENST00000335181	GO:0006163	purine nucleotide metabolic process	-4	6
ENST00000335181	GO:0007006	mitochondrial membrane organization	1	1
ENST00000335181	GO:0009206	purine ribonucleoside triphosphate biosynthetic process	5	5
ENST00000335181	GO:0006023	aminoglycan biosynthetic process	3	3
ENST00000335181	GO:1990778	protein localization to cell periphery	2	2
ENST00000335181	GO:0051156	glucose 6-phosphate metabolic process	1	1
ENST00000335181	GO:0009113	purine nucleobase biosynthetic process	1	1
ENST00000335181	GO:0046365	monosaccharide catabolic process	6	6
ENST00000335181	GO:0001952	regulation of cell-matrix adhesion	8	8
ENST00000335181	GO:0031667	response to nutrient levels	-1	1
ENST00000335181	GO:0006914	autophagy	7	7
ENST00000335181	GO:0061919	process utilizing autophagic mechanism	7	7
ENST00000335181	GO:0008347	glial cell migration	1	1
ENST00000335181	GO:0019693	ribose phosphate metabolic process	-2	6
ENST00000335181	GO:0061008	hepaticobiliary system development	1	1
ENST00000335181	GO:0000281	mitotic cytokinesis	4	4
ENST00000335181	GO:0007249	I-kappaB kinase/NF-kappaB signaling	2	2
ENST00000335181	GO:0032392	DNA geometric change	4	4
ENST00000335181	GO:0051701	interaction with host	6	6
ENST00000335181	GO:0006979	response to oxidative stress	1	1
ENST00000335181	GO:0006900	vesicle budding from membrane	2	2
ENST00000335181	GO:0009260	ribonucleotide biosynthetic process	3	5
ENST00000335181	GO:0002221	pattern recognition receptor signaling pathway	1	1
ENST00000335181	GO:0051168	nuclear export	3	3
ENST00000335181	GO:0030203	glycosaminoglycan metabolic process	3	3
ENST00000335181	GO:0030111	regulation of Wnt signaling pathway	3	3
ENST00000335181	GO:0050707	regulation of cytokine secretion	2	2
ENST00000335181	GO:0022612	gland morphogenesis	5	5
ENST00000335181	GO:0016241	regulation of macroautophagy	2	2
ENST00000335181	GO:0097581	lamellipodium organization	3	3
ENST00000335181	GO:1901888	regulation of cell junction assembly	2	2
ENST00000335181	GO:0071560	cellular response to transforming growth factor beta stimulus	5	5
ENST00000335181	GO:0072659	protein localization to plasma membrane	3	3
ENST00000335181	GO:1901654	response to ketone	1	1
ENST00000335181	GO:0045104	intermediate filament cytoskeleton organization	2	2
ENST00000335181	GO:0016050	vesicle organization	3	3
ENST00000335181	GO:0030201	heparan sulfate proteoglycan metabolic process	1	1
ENST00000335181	GO:0030705	cytoskeleton-dependent intracellular transport	1	1
ENST00000335181	GO:0001889	liver development	1	1
ENST00000335181	GO:0006281	DNA repair	4	4
ENST00000335181	GO:0009201	ribonucleoside triphosphate biosynthetic process	4	4
ENST00000335181	GO:0031638	zymogen activation	2	2
ENST00000335181	GO:0045103	intermediate filament-based process	2	2
ENST00000335181	GO:0007265	Ras protein signal transduction	6	6
ENST00000335181	GO:0071479	cellular response to ionizing radiation	1	1
ENST00000335181	GO:1903034	regulation of response to wounding	1	1
ENST00000335181	GO:0006606	protein import into nucleus	3	3
ENST00000335181	GO:0002791	regulation of peptide secretion	0	2
ENST00000335181	GO:0016051	carbohydrate biosynthetic process	1	3
ENST00000335181	GO:0002697	regulation of immune effector process	3	3
ENST00000335181	GO:0034332	adherens junction organization	9	9
ENST00000335181	GO:0007052	mitotic spindle organization	4	4
ENST00000335181	GO:0071559	response to transforming growth factor beta	5	5
ENST00000335181	GO:0009612	response to mechanical stimulus	2	2
ENST00000335181	GO:0097193	intrinsic apoptotic signaling pathway	2	2
ENST00000335181	GO:0007043	cell-cell junction assembly	5	5
ENST00000335181	GO:0009150	purine ribonucleotide metabolic process	-4	6
ENST00000335181	GO:0045785	positive regulation of cell adhesion	7	9
ENST00000335181	GO:0006611	protein export from nucleus	2	2
ENST00000335181	GO:0006418	tRNA aminoacylation for protein translation	4	4
ENST00000335181	GO:1905475	regulation of protein localization to membrane	5	5
ENST00000335181	GO:1900180	regulation of protein localization to nucleus	4	4
ENST00000335181	GO:0001818	negative regulation of cytokine production	2	2
ENST00000335181	GO:0044843	cell cycle G1/S phase transition	5	5
ENST00000335181	GO:0048732	gland development	3	3
ENST00000335181	GO:0006024	glycosaminoglycan biosynthetic process	3	3
ENST00000335181	GO:0034113	heterotypic cell-cell adhesion	1	1
ENST00000335181	GO:0006029	proteoglycan metabolic process	3	3
ENST00000335181	GO:0016052	carbohydrate catabolic process	2	4
ENST00000335181	GO:0001667	ameboidal-type cell migration	9	11
ENST00000335181	GO:0050715	positive regulation of cytokine secretion	2	2
ENST00000335181	GO:0000082	G1/S transition of mitotic cell cycle	5	5
ENST00000335181	GO:0043254	regulation of protein complex assembly	2	2
ENST00000335181	GO:1902532	negative regulation of intracellular signal transduction	4	4
ENST00000335181	GO:0050878	regulation of body fluid levels	1	1
ENST00000335181	GO:0071634	regulation of transforming growth factor beta production	2	2
ENST00000335181	GO:0030260	entry into host cell	6	6
ENST00000335181	GO:0044409	entry into host	6	6
ENST00000335181	GO:0051806	entry into cell of other organism involved in symbiotic interaction	6	6
ENST00000335181	GO:0051828	entry into other organism involved in symbiotic interaction	6	6
ENST00000335181	GO:0051170	import into nucleus	2	2
ENST00000335181	GO:0060249	anatomical structure homeostasis	1	1
ENST00000335181	GO:0010632	regulation of epithelial cell migration	5	7
ENST00000335181	GO:0007045	cell-substrate adherens junction assembly	4	4
ENST00000335181	GO:0048041	focal adhesion assembly	4	4
ENST00000335181	GO:0043900	regulation of multi-organism process	2	2
ENST00000335181	GO:1905477	positive regulation of protein localization to membrane	1	1
ENST00000335181	GO:0001707	mesoderm formation	2	2
ENST00000335181	GO:0045860	positive regulation of protein kinase activity	4	4
ENST00000335181	GO:0044319	wound healing, spreading of cells	2	2
ENST00000335181	GO:0090505	epiboly involved in wound healing	2	2
ENST00000335181	GO:0050714	positive regulation of protein secretion	1	1
ENST00000335181	GO:0042476	odontogenesis	1	1
ENST00000335181	GO:0046394	carboxylic acid biosynthetic process	1	3
ENST00000335181	GO:0035635	entry of bacterium into host cell	3	3
ENST00000335181	GO:0030212	hyaluronan metabolic process	1	1
ENST00000335181	GO:0016053	organic acid biosynthetic process	1	3
ENST00000335181	GO:0006260	DNA replication	6	6
ENST00000335181	GO:0017038	protein import	1	1
ENST00000335181	GO:1904589	regulation of protein import	1	1
ENST00000335181	GO:0007229	integrin-mediated signaling pathway	14	14
ENST00000335181	GO:0050680	negative regulation of epithelial cell proliferation	1	1
ENST00000335181	GO:0032635	interleukin-6 production	1	1
ENST00000335181	GO:1902850	microtubule cytoskeleton organization involved in mitosis	5	5
ENST00000335181	GO:0043039	tRNA aminoacylation	4	4
ENST00000335181	GO:0090504	epiboly	2	2
ENST00000335181	GO:0048332	mesoderm morphogenesis	2	2
ENST00000335181	GO:0071604	transforming growth factor beta production	2	2
ENST00000335181	GO:0031346	positive regulation of cell projection organization	4	4
ENST00000335181	GO:0030010	establishment of cell polarity	1	1
ENST00000335181	GO:0002758	innate immune response-activating signal transduction	3	3
ENST00000335181	GO:0140014	mitotic nuclear division	6	6
ENST00000335181	GO:0043903	regulation of symbiosis, encompassing mutualism through parasitism	1	1
ENST00000335181	GO:0051090	regulation of DNA binding transcription factor activity	2	2
ENST00000335181	GO:0030032	lamellipodium assembly	1	1
ENST00000335181	GO:0009259	ribonucleotide metabolic process	-3	5
ENST00000335181	GO:0031570	DNA integrity checkpoint	6	6
ENST00000335181	GO:0043038	amino acid activation	4	4
ENST00000335181	GO:0045766	positive regulation of angiogenesis	3	3
ENST00000335181	GO:0032465	regulation of cytokinesis	2	2
ENST00000335181	GO:0006098	pentose-phosphate shunt	1	1
ENST00000335181	GO:0019058	viral life cycle	4	4
ENST00000335181	GO:0021795	cerebral cortex cell migration	1	1
ENST00000335181	GO:0042398	cellular modified amino acid biosynthetic process	1	3
ENST00000335181	GO:2001234	negative regulation of apoptotic signaling pathway	4	4
ENST00000335181	GO:0071222	cellular response to lipopolysaccharide	3	3
ENST00000335181	GO:1903076	regulation of protein localization to plasma membrane	2	2
ENST00000335181	GO:0001933	negative regulation of protein phosphorylation	2	2
ENST00000335181	GO:0007015	actin filament organization	9	9
ENST00000335181	GO:0009144	purine nucleoside triphosphate metabolic process	-6	10
ENST00000335181	GO:1904018	positive regulation of vasculature development	3	3
ENST00000335181	GO:0060828	regulation of canonical Wnt signaling pathway	1	1
ENST00000335181	GO:0030900	forebrain development	1	1
ENST00000335181	GO:0032103	positive regulation of response to external stimulus	1	3
ENST00000335181	GO:0009205	purine ribonucleoside triphosphate metabolic process	-6	10
ENST00000335181	GO:0048872	homeostasis of number of cells	1	1
ENST00000335181	GO:0009314	response to radiation	2	2
ENST00000335181	GO:0046434	organophosphate catabolic process	3	5
ENST00000335181	GO:0002793	positive regulation of peptide secretion	1	1
ENST00000335181	GO:2001236	regulation of extrinsic apoptotic signaling pathway	5	5
ENST00000335181	GO:0050688	regulation of defense response to virus	2	2
ENST00000335181	GO:0044088	regulation of vacuole organization	1	1
ENST00000335181	GO:1900182	positive regulation of protein localization to nucleus	2	2
ENST00000335181	GO:0050769	positive regulation of neurogenesis	3	3
ENST00000335181	GO:0000077	DNA damage checkpoint	4	4
ENST00000335181	GO:0060760	positive regulation of response to cytokine stimulus	1	1
ENST00000335181	GO:0019682	glyceraldehyde-3-phosphate metabolic process	1	1
ENST00000335181	GO:0097327	response to antineoplastic agent	1	1
ENST00000335181	GO:0010608	posttranscriptional regulation of gene expression	1	3
ENST00000335181	GO:0048194	Golgi vesicle budding	1	1
ENST00000335181	GO:0032535	regulation of cellular component size	6	6
ENST00000335181	GO:0032675	regulation of interleukin-6 production	1	1
ENST00000335181	GO:0090316	positive regulation of intracellular protein transport	1	1
ENST00000335181	GO:0022604	regulation of cell morphogenesis	11	11
ENST00000335181	GO:1904375	regulation of protein localization to cell periphery	1	1
ENST00000335181	GO:0034405	response to fluid shear stress	1	1
ENST00000335181	GO:0060333	interferon-gamma-mediated signaling pathway	1	1
ENST00000335181	GO:0070507	regulation of microtubule cytoskeleton organization	3	3
ENST00000335181	GO:0060070	canonical Wnt signaling pathway	1	1
ENST00000335181	GO:0006081	cellular aldehyde metabolic process	-1	1
ENST00000335181	GO:0010634	positive regulation of epithelial cell migration	7	7
ENST00000335181	GO:0002040	sprouting angiogenesis	2	4
ENST00000335181	GO:0010718	positive regulation of epithelial to mesenchymal transition	1	1
ENST00000335181	GO:0046034	ATP metabolic process	-5	11
ENST00000335181	GO:0009199	ribonucleoside triphosphate metabolic process	-5	11
ENST00000335181	GO:0071219	cellular response to molecule of bacterial origin	3	3
ENST00000335181	GO:0007059	chromosome segregation	5	5
ENST00000335181	GO:0035966	response to topologically incorrect protein	3	3
ENST00000335181	GO:1902115	regulation of organelle assembly	1	1
ENST00000335181	GO:0019827	stem cell population maintenance	1	1
ENST00000335181	GO:0030166	proteoglycan biosynthetic process	2	2
ENST00000335181	GO:0019886	antigen processing and presentation of exogenous peptide antigen via MHC class II	2	2
ENST00000335181	GO:0045787	positive regulation of cell cycle	5	5
ENST00000335181	GO:0007599	hemostasis	2	2
ENST00000335181	GO:1902902	negative regulation of autophagosome assembly	1	1
ENST00000335181	GO:0010810	regulation of cell-substrate adhesion	10	10
ENST00000335181	GO:2000785	regulation of autophagosome assembly	1	1
ENST00000335181	GO:0006929	substrate-dependent cell migration	1	1
ENST00000335181	GO:0042326	negative regulation of phosphorylation	3	3
ENST00000335181	GO:0000086	G2/M transition of mitotic cell cycle	4	4
ENST00000335181	GO:0001837	epithelial to mesenchymal transition	1	1
ENST00000335181	GO:0038093	Fc receptor signaling pathway	4	4
ENST00000335181	GO:0007088	regulation of mitotic nuclear division	7	7
ENST00000335181	GO:0007254	JNK cascade	1	1
ENST00000335181	GO:0071900	regulation of protein serine/threonine kinase activity	3	3
ENST00000335181	GO:0002764	immune response-regulating signaling pathway	2	6
ENST00000335181	GO:0009141	nucleoside triphosphate metabolic process	-5	11
ENST00000335181	GO:0032970	regulation of actin filament-based process	6	6
ENST00000335181	GO:0000819	sister chromatid segregation	5	5
ENST00000335181	GO:0001655	urogenital system development	1	3
ENST00000335181	GO:0098727	maintenance of cell number	1	1
ENST00000335181	GO:0090287	regulation of cellular response to growth factor stimulus	5	5
ENST00000335181	GO:0001558	regulation of cell growth	2	2
ENST00000335181	GO:0002433	immune response-regulating cell surface receptor signaling pathway involved in phagocytosis	3	3
ENST00000335181	GO:0038096	Fc-gamma receptor signaling pathway involved in phagocytosis	3	3
ENST00000335181	GO:0010770	positive regulation of cell morphogenesis involved in differentiation	1	1
ENST00000335181	GO:1903532	positive regulation of secretion by cell	1	1
ENST00000335181	GO:0002831	regulation of response to biotic stimulus	1	1
ENST00000335181	GO:0061041	regulation of wound healing	1	1
ENST00000335181	GO:0062012	regulation of small molecule metabolic process	-1	1
ENST00000335181	GO:0032612	interleukin-1 production	1	1
ENST00000335181	GO:0034446	substrate adhesion-dependent cell spreading	5	5
ENST00000335181	GO:0061097	regulation of protein tyrosine kinase activity	1	1
ENST00000335181	GO:0071216	cellular response to biotic stimulus	3	3
ENST00000335181	GO:0002495	antigen processing and presentation of peptide antigen via MHC class II	3	3
ENST00000335181	GO:0072655	establishment of protein localization to mitochondrion	-3	3
ENST00000335181	GO:0002757	immune response-activating signal transduction	2	6
ENST00000335181	GO:0042307	positive regulation of protein import into nucleus	1	1
ENST00000335181	GO:0031100	animal organ regeneration	1	1
ENST00000335181	GO:0050770	regulation of axonogenesis	2	2
ENST00000335181	GO:1903008	organelle disassembly	1	1
ENST00000335181	GO:0006986	response to unfolded protein	2	2
ENST00000335181	GO:2001252	positive regulation of chromosome organization	1	1
ENST00000335181	GO:0002504	antigen processing and presentation of peptide or polysaccharide antigen via MHC class II	4	4
ENST00000335181	GO:0006890	retrograde vesicle-mediated transport, Golgi to ER	2	2
ENST00000335181	GO:0006919	activation of cysteine-type endopeptidase activity involved in apoptotic process	1	1
ENST00000335181	GO:0033002	muscle cell proliferation	1	1
ENST00000335181	GO:0060627	regulation of vesicle-mediated transport	2	4
ENST00000335181	GO:0017015	regulation of transforming growth factor beta receptor signaling pathway	1	1
ENST00000335181	GO:0051051	negative regulation of transport	1	1
ENST00000335181	GO:0006839	mitochondrial transport	-4	7
ENST00000335181	GO:0006892	post-Golgi vesicle-mediated transport	2	2
ENST00000335181	GO:0042770	signal transduction in response to DNA damage	3	3
ENST00000335181	GO:0000070	mitotic sister chromatid segregation	6	6
ENST00000335181	GO:0008360	regulation of cell shape	7	7
ENST00000335181	GO:0033628	regulation of cell adhesion mediated by integrin	1	1
ENST00000335181	GO:0022407	regulation of cell-cell adhesion	4	6
ENST00000335181	GO:0022617	extracellular matrix disassembly	4	4
ENST00000335181	GO:0032611	interleukin-1 beta production	1	1
ENST00000335181	GO:0050000	chromosome localization	4	4
ENST00000335181	GO:2001237	negative regulation of extrinsic apoptotic signaling pathway	4	4
ENST00000335181	GO:0042306	regulation of protein import into nucleus	1	1
ENST00000335181	GO:0048010	vascular endothelial growth factor receptor signaling pathway	4	4
ENST00000335181	GO:2000377	regulation of reactive oxygen species metabolic process	1	1
ENST00000335181	GO:0046718	viral entry into host cell	3	3
ENST00000335181	GO:0002262	myeloid cell homeostasis	1	1
ENST00000335181	GO:0061900	glial cell activation	1	1
ENST00000335181	GO:0038094	Fc-gamma receptor signaling pathway	3	3
ENST00000335181	GO:1902903	regulation of supramolecular fiber organization	5	5
ENST00000335181	GO:0046112	nucleobase biosynthetic process	2	2
ENST00000335181	GO:0032637	interleukin-8 production	1	1
ENST00000335181	GO:0044839	cell cycle G2/M phase transition	4	4
ENST00000335181	GO:2000116	regulation of cysteine-type endopeptidase activity	1	1
ENST00000335181	GO:1903844	regulation of cellular response to transforming growth factor beta stimulus	1	1
ENST00000335181	GO:0070585	protein localization to mitochondrion	-2	2
ENST00000335181	GO:0032677	regulation of interleukin-8 production	1	1
ENST00000335181	GO:1903670	regulation of sprouting angiogenesis	1	1
ENST00000335181	GO:0016049	cell growth	5	5
ENST00000335181	GO:0032886	regulation of microtubule-based process	3	3
ENST00000335181	GO:0007596	blood coagulation	2	2
ENST00000335181	GO:0015012	heparan sulfate proteoglycan biosynthetic process	1	1
ENST00000335181	GO:0002886	regulation of myeloid leukocyte mediated immunity	1	1
ENST00000335181	GO:0045806	negative regulation of endocytosis	1	1
ENST00000335181	GO:0033619	membrane protein proteolysis	3	3
ENST00000335181	GO:0043297	apical junction assembly	1	1
ENST00000335181	GO:0032956	regulation of actin cytoskeleton organization	4	4
ENST00000335181	GO:0010951	negative regulation of endopeptidase activity	1	1
ENST00000335181	GO:0048762	mesenchymal cell differentiation	1	1
ENST00000335181	GO:0034248	regulation of cellular amide metabolic process	1	1
ENST00000335181	GO:0030856	regulation of epithelial cell differentiation	1	1
ENST00000335181	GO:0042180	cellular ketone metabolic process	-1	1
ENST00000335181	GO:0007051	spindle organization	5	5
ENST00000335181	GO:1903391	regulation of adherens junction organization	1	1
ENST00000335181	GO:0046578	regulation of Ras protein signal transduction	2	2
ENST00000335181	GO:0071902	positive regulation of protein serine/threonine kinase activity	1	1
ENST00000335181	GO:0002431	Fc receptor mediated stimulatory signaling pathway	3	3
ENST00000335181	GO:1903035	negative regulation of response to wounding	1	1
ENST00000335181	GO:0002062	chondrocyte differentiation	3	3
ENST00000335181	GO:0038061	NIK/NF-kappaB signaling	1	1
ENST00000335181	GO:0042303	molting cycle	1	1
ENST00000335181	GO:0042633	hair cycle	1	1
ENST00000335181	GO:0001570	vasculogenesis	1	1
ENST00000335181	GO:0050817	coagulation	2	2
ENST00000335181	GO:0051047	positive regulation of secretion	1	1
ENST00000335181	GO:0035967	cellular response to topologically incorrect protein	1	1
ENST00000335181	GO:0090169	regulation of spindle assembly	1	1
ENST00000335181	GO:0090066	regulation of anatomical structure size	6	6
ENST00000335181	GO:0018210	peptidyl-threonine modification	1	1
ENST00000335181	GO:0051893	regulation of focal adhesion assembly	1	1
ENST00000335181	GO:0090109	regulation of cell-substrate junction assembly	1	1
ENST00000335181	GO:0048008	platelet-derived growth factor receptor signaling pathway	1	1
ENST00000335181	GO:1901990	regulation of mitotic cell cycle phase transition	5	5
ENST00000335181	GO:0050792	regulation of viral process	2	2
ENST00000335181	GO:0001501	skeletal system development	4	4
ENST00000335181	GO:0034134	toll-like receptor 2 signaling pathway	1	1
ENST00000335181	GO:0001890	placenta development	2	2
ENST00000335181	GO:0001503	ossification	2	4
ENST00000335181	GO:0006027	glycosaminoglycan catabolic process	2	2
ENST00000335181	GO:0071474	cellular hyperosmotic response	1	1
ENST00000335181	GO:0030574	collagen catabolic process	4	4
ENST00000335181	GO:0030866	cortical actin cytoskeleton organization	1	1
ENST00000335181	GO:0010976	positive regulation of neuron projection development	1	1
ENST00000335181	GO:0030324	lung development	1	1
ENST00000335181	GO:0051783	regulation of nuclear division	6	6
ENST00000335181	GO:0071229	cellular response to acid chemical	2	2
ENST00000335181	GO:0016101	diterpenoid metabolic process	-1	1
ENST00000335181	GO:0034340	response to type I interferon	1	1
ENST00000335181	GO:0007498	mesoderm development	2	2
ENST00000335181	GO:0035821	modification of morphology or physiology of other organism	1	1
ENST00000335181	GO:0051302	regulation of cell division	2	2
ENST00000335181	GO:0018105	peptidyl-serine phosphorylation	1	1
ENST00000335181	GO:2001020	regulation of response to DNA damage stimulus	1	1
ENST00000335181	GO:0006302	double-strand break repair	2	2
ENST00000335181	GO:0030100	regulation of endocytosis	2	2
ENST00000335181	GO:0009100	glycoprotein metabolic process	1	1
ENST00000335181	GO:0030316	osteoclast differentiation	2	2
ENST00000335181	GO:0090263	positive regulation of canonical Wnt signaling pathway	1	1
ENST00000335181	GO:0000422	autophagy of mitochondrion	1	1
ENST00000335181	GO:0051303	establishment of chromosome localization	4	4
ENST00000335181	GO:0061726	mitochondrion disassembly	1	1
ENST00000335181	GO:0010811	positive regulation of cell-substrate adhesion	4	4
ENST00000335181	GO:0030330	DNA damage response, signal transduction by p53 class mediator	2	2
ENST00000335181	GO:1903510	mucopolysaccharide metabolic process	3	3
ENST00000335181	GO:0061448	connective tissue development	3	3
ENST00000335181	GO:0009636	response to toxic substance	-1	1
ENST00000335181	GO:0050808	synapse organization	5	5
ENST00000335181	GO:0000083	regulation of transcription involved in G1/S transition of mitotic cell cycle	1	1
ENST00000335181	GO:0050727	regulation of inflammatory response	4	4
ENST00000335181	GO:0002683	negative regulation of immune system process	2	2
ENST00000335181	GO:0032930	positive regulation of superoxide anion generation	1	1
ENST00000335181	GO:0016202	regulation of striated muscle tissue development	1	1
ENST00000335181	GO:0010975	regulation of neuron projection development	5	5
ENST00000335181	GO:0002698	negative regulation of immune effector process	1	1
ENST00000335181	GO:0051225	spindle assembly	4	4
ENST00000335181	GO:0016482	cytosolic transport	4	4
ENST00000335181	GO:0034383	low-density lipoprotein particle clearance	1	1
ENST00000335181	GO:1903053	regulation of extracellular matrix organization	3	3
ENST00000335181	GO:0002224	toll-like receptor signaling pathway	1	1
ENST00000335181	GO:0030323	respiratory tube development	1	1
ENST00000335181	GO:0060337	type I interferon signaling pathway	1	1
ENST00000335181	GO:0071357	cellular response to type I interferon	1	1
ENST00000335181	GO:0043687	post-translational protein modification	2	2
ENST00000335181	GO:0040036	regulation of fibroblast growth factor receptor signaling pathway	1	1
ENST00000335181	GO:0007034	vacuolar transport	3	3
ENST00000335181	GO:1901861	regulation of muscle tissue development	1	1
ENST00000335181	GO:0072001	renal system development	0	2
ENST00000335181	GO:0007178	transmembrane receptor protein serine/threonine kinase signaling pathway	2	2
ENST00000335181	GO:0060562	epithelial tube morphogenesis	4	4
ENST00000335181	GO:0016441	posttranscriptional gene silencing	-1	1
ENST00000335181	GO:0032273	positive regulation of protein polymerization	2	2
ENST00000335181	GO:0048705	skeletal system morphogenesis	1	1
ENST00000335181	GO:0045931	positive regulation of mitotic cell cycle	1	1
ENST00000335181	GO:0035195	gene silencing by miRNA	-1	1
ENST00000335181	GO:0000768	syncytium formation by plasma membrane fusion	1	1
ENST00000335181	GO:0140253	NA	1	1
ENST00000335181	GO:2000027	regulation of organ morphogenesis	1	1
ENST00000335181	GO:0071364	cellular response to epidermal growth factor stimulus	1	1
ENST00000335181	GO:0007565	female pregnancy	1	1
ENST00000335181	GO:0006026	aminoglycan catabolic process	1	1
ENST00000335181	GO:0016236	macroautophagy	3	3
ENST00000335181	GO:0048771	tissue remodeling	4	4
ENST00000335181	GO:1901987	regulation of cell cycle phase transition	5	5
ENST00000335181	GO:0007162	negative regulation of cell adhesion	6	6
ENST00000335181	GO:1901992	positive regulation of mitotic cell cycle phase transition	1	1
ENST00000335181	GO:0010594	regulation of endothelial cell migration	1	3
ENST00000335181	GO:0002532	production of molecular mediator involved in inflammatory response	1	1
ENST00000335181	GO:0090307	mitotic spindle assembly	2	2
ENST00000335181	GO:1902905	positive regulation of supramolecular fiber organization	4	4
ENST00000335181	GO:0010717	regulation of epithelial to mesenchymal transition	1	1
ENST00000335181	GO:0045778	positive regulation of ossification	1	1
ENST00000335181	GO:0046916	cellular transition metal ion homeostasis	-1	1
ENST00000335181	GO:0090288	negative regulation of cellular response to growth factor stimulus	2	2
ENST00000335181	GO:0046364	monosaccharide biosynthetic process	0	2
ENST00000335181	GO:0051216	cartilage development	2	2
ENST00000335181	GO:0010256	endomembrane system organization	4	4
ENST00000335181	GO:0044282	small molecule catabolic process	0	4
ENST00000335181	GO:0072593	reactive oxygen species metabolic process	1	1
ENST00000335181	GO:0051258	protein polymerization	2	2
ENST00000335181	GO:0060485	mesenchyme development	0	2
ENST00000335181	GO:0048634	regulation of muscle organ development	1	1
ENST00000335181	GO:0055076	transition metal ion homeostasis	-1	1
ENST00000335181	GO:0018209	peptidyl-serine modification	1	1
ENST00000335181	GO:0010769	regulation of cell morphogenesis involved in differentiation	4	4
ENST00000335181	GO:0006949	syncytium formation	1	1
ENST00000335181	GO:0006623	protein targeting to vacuole	1	1
ENST00000335181	GO:0032652	regulation of interleukin-1 production	1	1
ENST00000335181	GO:0048593	camera-type eye morphogenesis	1	1
ENST00000335181	GO:0000075	cell cycle checkpoint	6	6
ENST00000335181	GO:0060840	artery development	2	2
ENST00000335181	GO:0030099	myeloid cell differentiation	3	3
ENST00000335181	GO:0048608	reproductive structure development	1	1
ENST00000335181	GO:0051052	regulation of DNA metabolic process	4	4
ENST00000335181	GO:0006909	phagocytosis	6	6
ENST00000335181	GO:0110053	regulation of actin filament organization	4	4
ENST00000335181	GO:0090068	positive regulation of cell cycle process	4	4
ENST00000335181	GO:0008361	regulation of cell size	1	1
ENST00000335181	GO:0051988	regulation of attachment of spindle microtubules to kinetochore	1	1
ENST00000335181	GO:0061098	positive regulation of protein tyrosine kinase activity	1	1
ENST00000335181	GO:0032147	activation of protein kinase activity	4	4
ENST00000335181	GO:0010595	positive regulation of endothelial cell migration	2	2
ENST00000335181	GO:0002699	positive regulation of immune effector process	2	2
ENST00000335181	GO:0030177	positive regulation of Wnt signaling pathway	3	3
ENST00000335181	GO:0048706	embryonic skeletal system development	1	1
ENST00000335181	GO:0030865	cortical cytoskeleton organization	1	1
ENST00000335181	GO:0061458	reproductive system development	1	1
ENST00000335181	GO:0090596	sensory organ morphogenesis	1	1
ENST00000335181	GO:0002534	cytokine production involved in inflammatory response	1	1
ENST00000335181	GO:0030857	negative regulation of epithelial cell differentiation	1	1
ENST00000335181	GO:0035329	hippo signaling	1	1
ENST00000335181	GO:0043281	regulation of cysteine-type endopeptidase activity involved in apoptotic process	1	1
ENST00000335181	GO:0001935	endothelial cell proliferation	1	1
ENST00000335181	GO:0009411	response to UV	2	2
ENST00000335181	GO:0043534	blood vessel endothelial cell migration	1	1
ENST00000335181	GO:0043405	regulation of MAP kinase activity	3	3
ENST00000335181	GO:0051983	regulation of chromosome segregation	4	4
ENST00000335181	GO:0030193	regulation of blood coagulation	0	2
ENST00000335181	GO:1900046	regulation of hemostasis	0	2
ENST00000335181	GO:0002011	morphogenesis of an epithelial sheet	2	2
ENST00000335181	GO:0048592	eye morphogenesis	1	1
ENST00000335181	GO:0016197	endosomal transport	3	3
ENST00000335181	GO:0072331	signal transduction by p53 class mediator	1	1
ENST00000335181	GO:2000045	regulation of G1/S transition of mitotic cell cycle	1	1
ENST00000335181	GO:0043112	receptor metabolic process	1	1
ENST00000335181	GO:0031343	positive regulation of cell killing	-1	1
ENST00000335181	GO:0032757	positive regulation of interleukin-8 production	1	1
ENST00000335181	GO:2000181	negative regulation of blood vessel morphogenesis	1	1
ENST00000335181	GO:0007266	Rho protein signal transduction	3	3
ENST00000335181	GO:0008154	actin polymerization or depolymerization	2	2
ENST00000335181	GO:0050729	positive regulation of inflammatory response	2	2
ENST00000335181	GO:0061045	negative regulation of wound healing	-1	1
ENST00000335181	GO:0016458	gene silencing	-1	1
ENST00000335181	GO:0006739	NADP metabolic process	1	1
ENST00000335181	GO:0033028	myeloid cell apoptotic process	1	1
ENST00000335181	GO:0071897	DNA biosynthetic process	2	2
ENST00000335181	GO:1903708	positive regulation of hemopoiesis	2	2
ENST00000335181	GO:0007005	mitochondrion organization	-11	13
ENST00000335181	GO:1903900	regulation of viral life cycle	1	1
ENST00000335181	GO:0043409	negative regulation of MAPK cascade	1	1
ENST00000335181	GO:0060560	developmental growth involved in morphogenesis	4	4
ENST00000335181	GO:0007100	mitotic centrosome separation	1	1
ENST00000335181	GO:0042559	pteridine-containing compound biosynthetic process	-1	1
ENST00000335181	GO:0032651	regulation of interleukin-1 beta production	1	1
ENST00000335181	GO:0001738	morphogenesis of a polarized epithelium	2	2
ENST00000335181	GO:0035194	posttranscriptional gene silencing by RNA	-1	1
ENST00000335181	GO:0032271	regulation of protein polymerization	2	2
ENST00000335181	GO:0016485	protein processing	1	3
ENST00000335181	GO:0022409	positive regulation of cell-cell adhesion	1	3
ENST00000335181	GO:0071453	cellular response to oxygen levels	2	2
ENST00000335181	GO:0061572	actin filament bundle organization	5	5
ENST00000335181	GO:0048660	regulation of smooth muscle cell proliferation	1	1
ENST00000335181	GO:0050777	negative regulation of immune response	1	1
ENST00000335181	GO:0007219	Notch signaling pathway	2	2
ENST00000335181	GO:1901136	carbohydrate derivative catabolic process	1	1
ENST00000335181	GO:0043542	endothelial cell migration	5	7
ENST00000335181	GO:0048285	organelle fission	6	6
ENST00000335181	GO:0006760	folic acid-containing compound metabolic process	1	1
ENST00000335181	GO:0060037	pharyngeal system development	1	1
ENST00000335181	GO:0006417	regulation of translation	1	1
ENST00000335181	GO:0070997	neuron death	1	1
ENST00000335181	GO:0006405	RNA export from nucleus	3	3
ENST00000335181	GO:0014020	primary neural tube formation	2	2
ENST00000335181	GO:0060795	cell fate commitment involved in formation of primary germ layer	1	1
ENST00000335181	GO:0048736	appendage development	1	1
ENST00000335181	GO:0060173	limb development	1	1
ENST00000335181	GO:0014812	muscle cell migration	3	3
ENST00000335181	GO:0033045	regulation of sister chromatid segregation	4	4
ENST00000335181	GO:0050818	regulation of coagulation	0	2
ENST00000335181	GO:0031032	actomyosin structure organization	4	4
ENST00000335181	GO:0016569	covalent chromatin modification	2	2
ENST00000335181	GO:1901343	negative regulation of vasculature development	2	2
ENST00000335181	GO:0040029	regulation of gene expression, epigenetic	1	1
ENST00000335181	GO:0060541	respiratory system development	1	1
ENST00000335181	GO:0043406	positive regulation of MAP kinase activity	1	1
ENST00000335181	GO:0006888	ER to Golgi vesicle-mediated transport	2	2
ENST00000335181	GO:0045666	positive regulation of neuron differentiation	2	2
ENST00000335181	GO:0044706	multi-multicellular organism process	1	1
ENST00000335181	GO:0030199	collagen fibril organization	8	8
ENST00000335181	GO:0006721	terpenoid metabolic process	-1	1
ENST00000335181	GO:0031532	actin cytoskeleton reorganization	2	2
ENST00000335181	GO:0032963	collagen metabolic process	5	5
ENST00000335181	GO:0061138	morphogenesis of a branching epithelium	2	2
ENST00000335181	GO:0098742	cell-cell adhesion via plasma-membrane adhesion molecules	2	2
ENST00000335181	GO:0010721	negative regulation of cell development	1	1
ENST00000335181	GO:0051495	positive regulation of cytoskeleton organization	4	4
ENST00000335181	GO:0048659	smooth muscle cell proliferation	1	1
ENST00000335181	GO:0032928	regulation of superoxide anion generation	1	1
ENST00000335181	GO:0006509	membrane protein ectodomain proteolysis	1	1
ENST00000335181	GO:0055072	iron ion homeostasis	-1	1
ENST00000335181	GO:0010507	negative regulation of autophagy	1	1
ENST00000335181	GO:0060326	cell chemotaxis	4	4
ENST00000335181	GO:0071774	response to fibroblast growth factor	1	1
ENST00000335181	GO:0061337	cardiac conduction	-1	1
ENST00000335181	GO:0071887	leukocyte apoptotic process	2	2
ENST00000335181	GO:0001701	in utero embryonic development	3	3
ENST00000335181	GO:0051054	positive regulation of DNA metabolic process	2	2
ENST00000335181	GO:0015991	ATP hydrolysis coupled proton transport	1	1
ENST00000335181	GO:0042730	fibrinolysis	-1	1
ENST00000335181	GO:0006999	nuclear pore organization	2	2
ENST00000335181	GO:0051299	centrosome separation	1	1
ENST00000335181	GO:0007062	sister chromatid cohesion	1	1
ENST00000335181	GO:0070830	bicellular tight junction assembly	1	1
ENST00000335181	GO:0001838	embryonic epithelial tube formation	2	2
ENST00000335181	GO:0044262	cellular carbohydrate metabolic process	-1	1
ENST00000335181	GO:0032102	negative regulation of response to external stimulus	1	1
ENST00000335181	GO:0016570	histone modification	3	3
ENST00000335181	GO:0043300	regulation of leukocyte degranulation	1	1
ENST00000335181	GO:0051653	spindle localization	3	3
ENST00000335181	GO:0006261	DNA-dependent DNA replication	5	5
ENST00000335181	GO:0048754	branching morphogenesis of an epithelial tube	1	1
ENST00000335181	GO:0120192	NA	1	1
ENST00000335181	GO:0048864	stem cell development	2	2
ENST00000335181	GO:0007435	salivary gland morphogenesis	1	1
ENST00000335181	GO:1900015	regulation of cytokine production involved in inflammatory response	1	1
ENST00000335181	GO:0035023	regulation of Rho protein signal transduction	1	1
ENST00000335181	GO:0044344	cellular response to fibroblast growth factor stimulus	1	1
ENST00000335181	GO:0014909	smooth muscle cell migration	3	3
ENST00000335181	GO:0016525	negative regulation of angiogenesis	1	1
ENST00000335181	GO:0002888	positive regulation of myeloid leukocyte mediated immunity	1	1
ENST00000335181	GO:0015988	energy coupled proton transmembrane transport, against electrochemical gradient	1	1
ENST00000335181	GO:0051604	protein maturation	0	2
ENST00000335181	GO:0071621	granulocyte chemotaxis	2	2
ENST00000335181	GO:0033044	regulation of chromosome organization	4	4
ENST00000335181	GO:0098813	nuclear chromosome segregation	5	5
ENST00000335181	GO:0002576	platelet degranulation	3	5
ENST00000335181	GO:0048568	embryonic organ development	1	1
ENST00000335181	GO:0045540	regulation of cholesterol biosynthetic process	0	2
ENST00000335181	GO:0055025	positive regulation of cardiac muscle tissue development	1	1
ENST00000335181	GO:0106118	NA	0	2
ENST00000335181	GO:0001822	kidney development	0	2
ENST00000335181	GO:0048813	dendrite morphogenesis	1	1
ENST00000335181	GO:0051346	negative regulation of hydrolase activity	3	3
ENST00000335181	GO:0016125	sterol metabolic process	0	2
ENST00000335181	GO:0033047	regulation of mitotic sister chromatid segregation	4	4
ENST00000335181	GO:0006879	cellular iron ion homeostasis	-1	1
ENST00000335181	GO:0030278	regulation of ossification	0	2
ENST00000335181	GO:0031348	negative regulation of defense response	1	1
ENST00000335181	GO:0048863	stem cell differentiation	1	1
ENST00000335181	GO:0001953	negative regulation of cell-matrix adhesion	1	1
ENST00000335181	GO:0033572	transferrin transport	1	1
ENST00000335181	GO:0051056	regulation of small GTPase mediated signal transduction	3	5
ENST00000335181	GO:0060349	bone morphogenesis	1	1
ENST00000335181	GO:0048638	regulation of developmental growth	1	1
ENST00000335181	GO:0051017	actin filament bundle assembly	5	5
ENST00000335181	GO:0050768	negative regulation of neurogenesis	1	1
ENST00000335181	GO:0043010	camera-type eye development	1	1
ENST00000335181	GO:0051961	negative regulation of nervous system development	1	1
ENST00000335181	GO:0050718	positive regulation of interleukin-1 beta secretion	1	1
ENST00000335181	GO:0099131	ATP hydrolysis coupled ion transmembrane transport	1	1
ENST00000335181	GO:0031639	plasminogen activation	0	2
ENST00000335181	GO:1903649	regulation of cytoplasmic transport	1	1
ENST00000335181	GO:0071347	cellular response to interleukin-1	1	1
ENST00000335181	GO:0007080	mitotic metaphase plate congression	2	2
ENST00000335181	GO:0008203	cholesterol metabolic process	0	2
ENST00000335181	GO:0072006	nephron development	2	2
ENST00000335181	GO:0006695	cholesterol biosynthetic process	0	2
ENST00000335181	GO:1902653	secondary alcohol biosynthetic process	0	2
ENST00000335181	GO:0090101	negative regulation of transmembrane receptor protein serine/threonine kinase signaling pathway	1	1
ENST00000335181	GO:1905037	autophagosome organization	2	2
ENST00000335181	GO:0006091	generation of precursor metabolites and energy	-5	9
ENST00000335181	GO:0051348	negative regulation of transferase activity	1	1
ENST00000335181	GO:0040013	negative regulation of locomotion	2	4
ENST00000335181	GO:0072330	monocarboxylic acid biosynthetic process	0	2
ENST00000335181	GO:0031341	regulation of cell killing	-1	1
ENST00000335181	GO:0050921	positive regulation of chemotaxis	2	2
ENST00000335181	GO:0051293	establishment of spindle localization	2	2
ENST00000335181	GO:0002695	negative regulation of leukocyte activation	2	2
ENST00000335181	GO:0097529	myeloid leukocyte migration	3	3
ENST00000335181	GO:0002685	regulation of leukocyte migration	4	4
ENST00000335181	GO:0072401	signal transduction involved in DNA integrity checkpoint	2	2
ENST00000335181	GO:0072422	signal transduction involved in DNA damage checkpoint	2	2
ENST00000335181	GO:0007159	leukocyte cell-cell adhesion	2	6
ENST00000335181	GO:0120193	NA	1	1
ENST00000335181	GO:0043174	nucleoside salvage	1	1
ENST00000335181	GO:0001841	neural tube formation	3	3
ENST00000335181	GO:0006282	regulation of DNA repair	1	1
ENST00000335181	GO:0090662	ATP hydrolysis coupled transmembrane transport	1	1
ENST00000335181	GO:0001523	retinoid metabolic process	-1	1
ENST00000335181	GO:0014033	neural crest cell differentiation	1	1
ENST00000335181	GO:0050657	nucleic acid transport	2	2
ENST00000335181	GO:0050658	RNA transport	2	2
ENST00000335181	GO:0050730	regulation of peptidyl-tyrosine phosphorylation	2	2
ENST00000335181	GO:0014032	neural crest cell development	2	2
ENST00000335181	GO:0050728	negative regulation of inflammatory response	1	1
ENST00000335181	GO:0030336	negative regulation of cell migration	2	4
ENST00000335181	GO:0018108	peptidyl-tyrosine phosphorylation	4	4
ENST00000335181	GO:0001649	osteoblast differentiation	2	2
ENST00000335181	GO:0072175	epithelial tube formation	2	2
ENST00000335181	GO:0097530	granulocyte migration	2	2
ENST00000335181	GO:0060600	dichotomous subdivision of an epithelial terminal unit	1	1
ENST00000335181	GO:1902563	regulation of neutrophil activation	1	1
ENST00000335181	GO:0072395	signal transduction involved in cell cycle checkpoint	2	2
ENST00000335181	GO:0007431	salivary gland development	1	1
ENST00000335181	GO:0015682	ferric iron transport	1	1
ENST00000335181	GO:0072512	trivalent inorganic cation transport	1	1
ENST00000335181	GO:2000826	regulation of heart morphogenesis	1	1
ENST00000335181	GO:0016331	morphogenesis of embryonic epithelium	3	3
ENST00000335181	GO:0036503	ERAD pathway	1	1
ENST00000335181	GO:2000779	regulation of double-strand break repair	1	1
ENST00000335181	GO:0034381	plasma lipoprotein particle clearance	1	1
ENST00000335181	GO:0017148	negative regulation of translation	1	1
ENST00000335181	GO:1901214	regulation of neuron death	1	1
ENST00000335181	GO:0072073	kidney epithelium development	1	1
ENST00000335181	GO:1902652	secondary alcohol metabolic process	0	2
ENST00000335181	GO:0051028	mRNA transport	3	3
ENST00000335181	GO:0070555	response to interleukin-1	1	1
ENST00000335181	GO:0048333	mesodermal cell differentiation	1	1
ENST00000335181	GO:0060317	cardiac epithelial to mesenchymal transition	1	1
ENST00000335181	GO:0090322	regulation of superoxide metabolic process	1	1
ENST00000335181	GO:0001843	neural tube closure	2	2
ENST00000335181	GO:0007173	epidermal growth factor receptor signaling pathway	2	2
ENST00000335181	GO:0018212	peptidyl-tyrosine modification	3	3
ENST00000335181	GO:0002573	myeloid leukocyte differentiation	2	2
ENST00000335181	GO:0051236	establishment of RNA localization	2	2
ENST00000335181	GO:0043087	regulation of GTPase activity	5	5
ENST00000335181	GO:0006720	isoprenoid metabolic process	-1	1
ENST00000335181	GO:0060071	Wnt signaling pathway, planar cell polarity pathway	2	2
ENST00000335181	GO:1905330	regulation of morphogenesis of an epithelium	2	2
ENST00000335181	GO:0008064	regulation of actin polymerization or depolymerization	2	2
ENST00000335181	GO:0045446	endothelial cell differentiation	2	2
ENST00000335181	GO:0048286	lung alveolus development	1	1
ENST00000335181	GO:1901998	toxin transport	1	1
ENST00000335181	GO:2000641	regulation of early endosome to late endosome transport	1	1
ENST00000335181	GO:0031663	lipopolysaccharide-mediated signaling pathway	2	2
ENST00000335181	GO:0050766	positive regulation of phagocytosis	1	1
ENST00000335181	GO:0070498	interleukin-1-mediated signaling pathway	1	1
ENST00000335181	GO:0008543	fibroblast growth factor receptor signaling pathway	1	1
ENST00000335181	GO:1903311	regulation of mRNA metabolic process	1	1
ENST00000335181	GO:0001763	morphogenesis of a branching structure	2	2
ENST00000335181	GO:0071356	cellular response to tumor necrosis factor	1	1
ENST00000335181	GO:0030038	contractile actin filament bundle assembly	2	2
ENST00000335181	GO:0043149	stress fiber assembly	2	2
ENST00000335181	GO:0060606	tube closure	2	2
ENST00000335181	GO:0030832	regulation of actin filament length	2	2
ENST00000335181	GO:0071103	DNA conformation change	4	4
ENST00000335181	GO:0001654	eye development	1	1
ENST00000335181	GO:0051235	maintenance of location	2	2
ENST00000335181	GO:0030522	intracellular receptor signaling pathway	1	1
ENST00000335181	GO:0048562	embryonic organ morphogenesis	1	1
ENST00000335181	GO:0002064	epithelial cell development	5	5
ENST00000335181	GO:0034142	toll-like receptor 4 signaling pathway	1	1
ENST00000335181	GO:0042558	pteridine-containing compound metabolic process	0	2
ENST00000335181	GO:1905314	semi-lunar valve development	1	1
ENST00000335181	GO:0150063	NA	1	1
ENST00000335181	GO:0043648	dicarboxylic acid metabolic process	-1	1
ENST00000335181	GO:0016358	dendrite development	1	1
ENST00000335181	GO:0007098	centrosome cycle	2	2
ENST00000335181	GO:0042246	tissue regeneration	1	1
ENST00000335181	GO:0051310	metaphase plate congression	2	2
ENST00000335181	GO:0090181	regulation of cholesterol metabolic process	0	2
ENST00000335181	GO:2000146	negative regulation of cell motility	1	3
ENST00000335181	GO:0000723	telomere maintenance	1	1
ENST00000335181	GO:0000045	autophagosome assembly	2	2
ENST00000335181	GO:0002181	cytoplasmic translation	-11	11
ENST00000335181	GO:0008593	regulation of Notch signaling pathway	1	1
ENST00000335181	GO:0030838	positive regulation of actin filament polymerization	1	1
ENST00000335181	GO:0043547	positive regulation of GTPase activity	4	6
ENST00000335181	GO:0016126	sterol biosynthetic process	0	2
ENST00000335181	GO:0106074	aminoacyl-tRNA metabolism involved in translational fidelity	1	1
ENST00000335181	GO:0002703	regulation of leukocyte mediated immunity	2	2
ENST00000335181	GO:1903706	regulation of hemopoiesis	3	3
ENST00000335181	GO:0034612	response to tumor necrosis factor	1	1
ENST00000335181	GO:0048839	inner ear development	1	1
ENST00000335181	GO:0043901	negative regulation of multi-organism process	1	1
ENST00000335181	GO:0014031	mesenchymal cell development	1	1
ENST00000335181	GO:0090175	regulation of establishment of planar polarity	2	2
ENST00000335181	GO:0071456	cellular response to hypoxia	1	1
ENST00000335181	GO:0032355	response to estradiol	1	1
ENST00000335181	GO:0090090	negative regulation of canonical Wnt signaling pathway	1	1
ENST00000335181	GO:0000280	nuclear division	6	6
ENST00000335181	GO:1905331	negative regulation of morphogenesis of an epithelium	1	1
ENST00000335181	GO:0006403	RNA localization	2	2
ENST00000335181	GO:0036294	cellular response to decreased oxygen levels	1	1
ENST00000335181	GO:0035272	exocrine system development	1	1
ENST00000335181	GO:0045165	cell fate commitment	1	1
ENST00000335181	GO:0038127	ERBB signaling pathway	2	2
ENST00000335181	GO:0019319	hexose biosynthetic process	-1	1
ENST00000335181	GO:0006354	DNA-templated transcription, elongation	1	1
ENST00000335181	GO:0048880	sensory system development	1	1
ENST00000335181	GO:0007033	vacuole organization	2	2
ENST00000335181	GO:0090092	regulation of transmembrane receptor protein serine/threonine kinase signaling pathway	1	1
ENST00000335181	GO:1901215	negative regulation of neuron death	1	1
ENST00000335181	GO:0010389	regulation of G2/M transition of mitotic cell cycle	3	3
ENST00000335181	GO:0006766	vitamin metabolic process	-1	1
ENST00000335181	GO:0010812	negative regulation of cell-substrate adhesion	3	3
ENST00000335181	GO:0045669	positive regulation of osteoblast differentiation	1	1
ENST00000335181	GO:0042147	retrograde transport, endosome to Golgi	1	1
ENST00000335181	GO:0006397	mRNA processing	-3	5
ENST00000335181	GO:0006520	cellular amino acid metabolic process	0	2
ENST00000335181	GO:0070371	ERK1 and ERK2 cascade	4	4
ENST00000335181	GO:0051290	protein heterotetramerization	-1	1
ENST00000335181	GO:0051271	negative regulation of cellular component movement	2	4
ENST00000335181	GO:0030178	negative regulation of Wnt signaling pathway	1	1
ENST00000335181	GO:1903037	regulation of leukocyte cell-cell adhesion	3	5
ENST00000335181	GO:0042692	muscle cell differentiation	2	2
ENST00000335181	GO:0044773	mitotic DNA damage checkpoint	1	1
ENST00000335181	GO:0000187	activation of MAPK activity	1	1
ENST00000335181	GO:0030433	ubiquitin-dependent ERAD pathway	1	1
ENST00000335181	GO:0032212	positive regulation of telomere maintenance via telomerase	1	1
ENST00000335181	GO:0110111	NA	1	1
ENST00000335181	GO:0045807	positive regulation of endocytosis	2	2
ENST00000335181	GO:0035567	non-canonical Wnt signaling pathway	2	2
ENST00000335181	GO:0044774	mitotic DNA integrity checkpoint	4	4
ENST00000335181	GO:0048565	digestive tract development	1	1
ENST00000335181	GO:0071426	ribonucleoprotein complex export from nucleus	2	2
ENST00000335181	GO:0003158	endothelium development	2	2
ENST00000335181	GO:0050866	negative regulation of cell activation	3	3
ENST00000335181	GO:0046415	urate metabolic process	-1	1
ENST00000335181	GO:0042742	defense response to bacterium	1	1
ENST00000335181	GO:0014910	regulation of smooth muscle cell migration	1	1
ENST00000335181	GO:0006066	alcohol metabolic process	-1	1
ENST00000335181	GO:2000106	regulation of leukocyte apoptotic process	1	1
ENST00000335181	GO:0034249	negative regulation of cellular amide metabolic process	1	1
ENST00000335181	GO:0070372	regulation of ERK1 and ERK2 cascade	3	3
ENST00000335181	GO:0071166	ribonucleoprotein complex localization	2	2
ENST00000335181	GO:0035904	aorta development	1	1
ENST00000335181	GO:0018126	protein hydroxylation	1	1
ENST00000335181	GO:0040001	establishment of mitotic spindle localization	1	1
ENST00000335181	GO:0061311	cell surface receptor signaling pathway involved in heart development	1	1
ENST00000335181	GO:0009069	serine family amino acid metabolic process	-1	1
ENST00000335181	GO:0050764	regulation of phagocytosis	1	1
ENST00000335181	GO:0051492	regulation of stress fiber assembly	1	1
ENST00000335181	GO:1902107	positive regulation of leukocyte differentiation	1	1
ENST00000335181	GO:0110020	regulation of actomyosin structure organization	1	1
ENST00000335181	GO:0051250	negative regulation of lymphocyte activation	1	1
ENST00000335181	GO:0030041	actin filament polymerization	2	2
ENST00000335181	GO:0014855	striated muscle cell proliferation	1	1
ENST00000335181	GO:0048844	artery morphogenesis	2	2
ENST00000335181	GO:0015931	nucleobase-containing compound transport	2	2
ENST00000335181	GO:0006457	protein folding	1	1
ENST00000335181	GO:1903039	positive regulation of leukocyte cell-cell adhesion	1	5
ENST00000335181	GO:0001912	positive regulation of leukocyte mediated cytotoxicity	-1	1
ENST00000335181	GO:0001736	establishment of planar polarity	2	2
ENST00000335181	GO:0007164	establishment of tissue polarity	2	2
ENST00000335181	GO:0006997	nucleus organization	1	1
ENST00000335181	GO:0043583	ear development	1	1
ENST00000335181	GO:0014902	myotube differentiation	1	1
ENST00000335181	GO:0019216	regulation of lipid metabolic process	-1	1
ENST00000335181	GO:1901615	organic hydroxy compound metabolic process	-1	1
ENST00000335181	GO:0034121	regulation of toll-like receptor signaling pathway	1	1
ENST00000335181	GO:0051896	regulation of protein kinase B signaling	1	1
ENST00000335181	GO:0035137	hindlimb morphogenesis	1	1
ENST00000335181	GO:0042092	type 2 immune response	1	1
ENST00000335181	GO:0072182	regulation of nephron tubule epithelial cell differentiation	1	1
ENST00000335181	GO:0060350	endochondral bone morphogenesis	1	1
ENST00000335181	GO:1902749	regulation of cell cycle G2/M phase transition	3	3
ENST00000335181	GO:0002705	positive regulation of leukocyte mediated immunity	1	1
ENST00000335181	GO:2000379	positive regulation of reactive oxygen species metabolic process	1	1
ENST00000335181	GO:0035107	appendage morphogenesis	1	1
ENST00000335181	GO:0035108	limb morphogenesis	1	1
ENST00000335181	GO:0060348	bone development	3	3
ENST00000335181	GO:0006094	gluconeogenesis	-1	1
ENST00000335181	GO:0030595	leukocyte chemotaxis	4	4
ENST00000335181	GO:0035148	tube formation	2	2
ENST00000335181	GO:0009310	amine catabolic process	-1	1
ENST00000335181	GO:0009595	detection of biotic stimulus	1	1
ENST00000335181	GO:0043302	positive regulation of leukocyte degranulation	1	1
ENST00000335181	GO:0071711	basement membrane organization	2	2
ENST00000335181	GO:0140112	extracellular vesicle biogenesis	1	1
ENST00000335181	GO:0003170	heart valve development	1	1
ENST00000335181	GO:0007091	metaphase/anaphase transition of mitotic cell cycle	4	4
ENST00000335181	GO:0051146	striated muscle cell differentiation	2	2
ENST00000335181	GO:0008608	attachment of spindle microtubules to kinetochore	2	2
ENST00000335181	GO:0051294	establishment of spindle orientation	1	1
ENST00000335181	GO:0010639	negative regulation of organelle organization	1	1
ENST00000335181	GO:0048588	developmental cell growth	4	4
ENST00000335181	GO:0045670	regulation of osteoclast differentiation	1	1
ENST00000335181	GO:0007041	lysosomal transport	1	1
ENST00000335181	GO:0060038	cardiac muscle cell proliferation	1	1
ENST00000335181	GO:0046890	regulation of lipid biosynthetic process	-1	1
ENST00000335181	GO:0007409	axonogenesis	5	5
ENST00000335181	GO:0006898	receptor-mediated endocytosis	4	4
ENST00000335181	GO:0002687	positive regulation of leukocyte migration	2	2
ENST00000335181	GO:0032200	telomere organization	1	1
ENST00000335181	GO:0072009	nephron epithelium development	1	1
ENST00000335181	GO:0030204	chondroitin sulfate metabolic process	2	2
ENST00000335181	GO:0050868	negative regulation of T cell activation	1	1
ENST00000335181	GO:0061564	axon development	6	6
ENST00000335181	GO:0001910	regulation of leukocyte mediated cytotoxicity	-1	1
ENST00000335181	GO:0060147	regulation of posttranscriptional gene silencing	-1	1
ENST00000335181	GO:0060966	regulation of gene silencing by RNA	-1	1
ENST00000335181	GO:0043491	protein kinase B signaling	1	1
ENST00000335181	GO:0046879	hormone secretion	-1	1
ENST00000335181	GO:0035909	aorta morphogenesis	1	1
ENST00000335181	GO:0002720	positive regulation of cytokine production involved in immune response	1	1
ENST00000335181	GO:1905207	regulation of cardiocyte differentiation	1	1
ENST00000335181	GO:0006406	mRNA export from nucleus	2	2
ENST00000335181	GO:0071427	mRNA-containing ribonucleoprotein complex export from nucleus	2	2
ENST00000335181	GO:0022406	membrane docking	1	1
ENST00000335181	GO:0051261	protein depolymerization	1	1
ENST00000335181	GO:0090100	positive regulation of transmembrane receptor protein serine/threonine kinase signaling pathway	1	1
ENST00000335181	GO:0031023	microtubule organizing center organization	1	1
ENST00000335181	GO:0010965	regulation of mitotic sister chromatid separation	4	4
ENST00000335181	GO:0044784	metaphase/anaphase transition of cell cycle	4	4
ENST00000335181	GO:0045621	positive regulation of lymphocyte differentiation	1	1
ENST00000335181	GO:0140056	organelle localization by membrane tethering	1	1
ENST00000335181	GO:0045637	regulation of myeloid cell differentiation	1	1
ENST00000335181	GO:0006006	glucose metabolic process	0	2
ENST00000335181	GO:0050870	positive regulation of T cell activation	1	5
ENST00000335181	GO:0022408	negative regulation of cell-cell adhesion	1	1
ENST00000335181	GO:0019218	regulation of steroid metabolic process	-1	1
ENST00000335181	GO:1903038	negative regulation of leukocyte cell-cell adhesion	1	1
ENST00000335181	GO:0006959	humoral immune response	-1	1
ENST00000335181	GO:0001909	leukocyte mediated cytotoxicity	-1	1
ENST00000335181	GO:0030833	regulation of actin filament polymerization	2	2
ENST00000335181	GO:0003179	heart valve morphogenesis	1	1
ENST00000335181	GO:0006482	protein demethylation	1	1
ENST00000335181	GO:0008214	protein dealkylation	1	1
ENST00000335181	GO:0042554	superoxide anion generation	1	1
ENST00000335181	GO:0019318	hexose metabolic process	0	2
ENST00000335181	GO:0007076	mitotic chromosome condensation	2	2
ENST00000335181	GO:0046931	pore complex assembly	1	1
ENST00000335181	GO:0072160	nephron tubule epithelial cell differentiation	1	1
ENST00000335181	GO:0072678	T cell migration	1	1
ENST00000335181	GO:0003151	outflow tract morphogenesis	1	1
ENST00000335181	GO:0008202	steroid metabolic process	-1	1
ENST00000335181	GO:0000132	establishment of mitotic spindle orientation	1	1
ENST00000335181	GO:0085029	extracellular matrix assembly	1	1
ENST00000335181	GO:0050796	regulation of insulin secretion	-1	1
ENST00000335181	GO:0006626	protein targeting to mitochondrion	-5	5
ENST00000335181	GO:0055123	digestive system development	0	2
ENST00000335181	GO:0046883	regulation of hormone secretion	-1	1
ENST00000335181	GO:0002761	regulation of myeloid leukocyte differentiation	2	2
ENST00000335181	GO:0060968	regulation of gene silencing	-1	1
ENST00000335181	GO:0030073	insulin secretion	-1	1
ENST00000335181	GO:0048546	digestive tract morphogenesis	1	1
ENST00000335181	GO:0033013	tetrapyrrole metabolic process	-1	1
ENST00000335181	GO:0097006	regulation of plasma lipoprotein particle levels	1	1
ENST00000335181	GO:0005996	monosaccharide metabolic process	2	4
ENST00000335181	GO:0030490	maturation of SSU-rRNA	-1	1
ENST00000335181	GO:0000377	RNA splicing, via transesterification reactions with bulged adenosine as nucleophile	-4	6
ENST00000335181	GO:0000398	mRNA splicing, via spliceosome	-4	6
ENST00000335181	GO:0032945	negative regulation of mononuclear cell proliferation	1	1
ENST00000335181	GO:0050672	negative regulation of lymphocyte proliferation	1	1
ENST00000335181	GO:0010171	body morphogenesis	1	1
ENST00000335181	GO:0060425	lung morphogenesis	1	1
ENST00000335181	GO:0051306	mitotic sister chromatid separation	4	4
ENST00000335181	GO:0045665	negative regulation of neuron differentiation	1	1
ENST00000335181	GO:0000076	DNA replication checkpoint	1	1
ENST00000335181	GO:0030033	microvillus assembly	1	1
ENST00000335181	GO:0006694	steroid biosynthetic process	-1	1
ENST00000335181	GO:0090150	establishment of protein localization to membrane	-15	15
ENST00000335181	GO:0009914	hormone transport	-1	1
ENST00000335181	GO:0006109	regulation of carbohydrate metabolic process	-1	1
ENST00000335181	GO:0030593	neutrophil chemotaxis	2	2
ENST00000335181	GO:1901991	negative regulation of mitotic cell cycle phase transition	4	4
ENST00000335181	GO:0048675	axon extension	1	1
ENST00000335181	GO:0071675	regulation of mononuclear cell migration	1	1
ENST00000335181	GO:0019748	secondary metabolic process	-1	1
ENST00000335181	GO:0030195	negative regulation of blood coagulation	-1	1
ENST00000335181	GO:1900047	negative regulation of hemostasis	-1	1
ENST00000335181	GO:0000375	RNA splicing, via transesterification reactions	-3	5
ENST00000335181	GO:0006869	lipid transport	-1	1
ENST00000335181	GO:0001892	embryonic placenta development	1	1
ENST00000335181	GO:0030206	chondroitin sulfate biosynthetic process	2	2
ENST00000335181	GO:0002696	positive regulation of leukocyte activation	1	5
ENST00000335181	GO:0050867	positive regulation of cell activation	1	5
ENST00000335181	GO:1903825	organic acid transmembrane transport	-1	1
ENST00000335181	GO:1905039	carboxylic acid transmembrane transport	-1	1
ENST00000335181	GO:0002768	immune response-regulating cell surface receptor signaling pathway	2	6
ENST00000335181	GO:0002694	regulation of leukocyte activation	1	5
ENST00000335181	GO:1905818	regulation of chromosome separation	4	4
ENST00000335181	GO:0001656	metanephros development	1	1
ENST00000335181	GO:0048566	embryonic digestive tract development	1	1
ENST00000335181	GO:1990266	neutrophil migration	2	2
ENST00000335181	GO:0006450	regulation of translational fidelity	1	1
ENST00000335181	GO:0061323	cell proliferation involved in heart morphogenesis	1	1
ENST00000335181	GO:1903830	magnesium ion transmembrane transport	1	1
ENST00000335181	GO:0045123	cellular extravasation	2	2
ENST00000335181	GO:0050654	chondroitin sulfate proteoglycan metabolic process	2	2
ENST00000335181	GO:0060964	regulation of gene silencing by miRNA	-1	1
ENST00000335181	GO:0006402	mRNA catabolic process	-14	14
ENST00000335181	GO:0048545	response to steroid hormone	1	1
ENST00000335181	GO:0010876	lipid localization	-1	1
ENST00000335181	GO:0035051	cardiocyte differentiation	1	1
ENST00000335181	GO:0032231	regulation of actin filament bundle assembly	1	1
ENST00000335181	GO:0043467	regulation of generation of precursor metabolites and energy	-1	1
ENST00000335181	GO:0045926	negative regulation of growth	1	1
ENST00000335181	GO:0110110	NA	1	1
ENST00000335181	GO:1903725	regulation of phospholipid metabolic process	1	1
ENST00000335181	GO:0050819	negative regulation of coagulation	-1	1
ENST00000335181	GO:0050863	regulation of T cell activation	1	5
ENST00000335181	GO:0050892	intestinal absorption	1	1
ENST00000335181	GO:0035850	epithelial cell differentiation involved in kidney development	1	1
ENST00000335181	GO:0045824	negative regulation of innate immune response	1	1
ENST00000335181	GO:0045667	regulation of osteoblast differentiation	1	1
ENST00000335181	GO:0014706	striated muscle tissue development	2	2
ENST00000335181	GO:0007032	endosome organization	1	1
ENST00000335181	GO:1902105	regulation of leukocyte differentiation	3	3
ENST00000335181	GO:0021915	neural tube development	2	2
ENST00000335181	GO:1990138	neuron projection extension	3	3
ENST00000335181	GO:1901988	negative regulation of cell cycle phase transition	4	4
ENST00000335181	GO:0015748	organophosphate ester transport	-1	1
ENST00000335181	GO:0015693	magnesium ion transport	1	1
ENST00000335181	GO:2000696	regulation of epithelial cell differentiation involved in kidney development	1	1
ENST00000335181	GO:0090276	regulation of peptide hormone secretion	-1	1
ENST00000335181	GO:0071674	mononuclear cell migration	1	1
ENST00000335181	GO:0006644	phospholipid metabolic process	1	1
ENST00000335181	GO:0045930	negative regulation of mitotic cell cycle	4	4
ENST00000335181	GO:0061005	cell differentiation involved in kidney development	1	1
ENST00000335181	GO:0090183	regulation of kidney development	1	1
ENST00000335181	GO:1903405	protein localization to nuclear body	1	1
ENST00000335181	GO:1904851	positive regulation of establishment of protein localization to telomere	1	1
ENST00000335181	GO:1904867	protein localization to Cajal body	1	1
ENST00000335181	GO:0070664	negative regulation of leukocyte proliferation	2	2
ENST00000335181	GO:0003148	outflow tract septum morphogenesis	1	1
ENST00000335181	GO:0009065	glutamine family amino acid catabolic process	-1	1
ENST00000335181	GO:0010818	T cell chemotaxis	1	1
ENST00000335181	GO:0035883	enteroendocrine cell differentiation	-1	1
ENST00000335181	GO:0048710	regulation of astrocyte differentiation	1	1
ENST00000335181	GO:0071826	ribonucleoprotein complex subunit organization	-11	11
ENST00000335181	GO:0034122	negative regulation of toll-like receptor signaling pathway	1	1
ENST00000335181	GO:0060389	pathway-restricted SMAD protein phosphorylation	1	1
ENST00000335181	GO:0017157	regulation of exocytosis	0	2
ENST00000335181	GO:0050920	regulation of chemotaxis	3	3
ENST00000335181	GO:0030326	embryonic limb morphogenesis	1	1
ENST00000335181	GO:0035113	embryonic appendage morphogenesis	1	1
ENST00000335181	GO:0072080	nephron tubule development	1	1
ENST00000335181	GO:0071706	tumor necrosis factor superfamily cytokine production	1	1
ENST00000335181	GO:0009064	glutamine family amino acid metabolic process	-1	1
ENST00000335181	GO:0007156	homophilic cell adhesion via plasma membrane adhesion molecules	2	2
ENST00000335181	GO:0034754	cellular hormone metabolic process	-1	1
ENST00000335181	GO:0006767	water-soluble vitamin metabolic process	-1	1
ENST00000335181	GO:0045995	regulation of embryonic development	1	1
ENST00000335181	GO:0051383	kinetochore organization	1	1
ENST00000335181	GO:0002429	immune response-activating cell surface receptor signaling pathway	2	6
ENST00000335181	GO:0008380	RNA splicing	-7	8
ENST00000335181	GO:0010761	fibroblast migration	1	1
ENST00000335181	GO:0042035	regulation of cytokine biosynthetic process	1	1
ENST00000335181	GO:1902106	negative regulation of leukocyte differentiation	1	1
ENST00000335181	GO:0035116	embryonic hindlimb morphogenesis	1	1
ENST00000335181	GO:0043304	regulation of mast cell degranulation	1	1
ENST00000335181	GO:1901661	quinone metabolic process	-1	1
ENST00000335181	GO:0008016	regulation of heart contraction	-2	2
ENST00000335181	GO:0003279	cardiac septum development	1	1
ENST00000335181	GO:0055017	cardiac muscle tissue growth	1	1
ENST00000335181	GO:0055024	regulation of cardiac muscle tissue development	1	1
ENST00000335181	GO:0046605	regulation of centrosome cycle	1	1
ENST00000335181	GO:0060688	regulation of morphogenesis of a branching structure	1	1
ENST00000335181	GO:1901184	regulation of ERBB signaling pathway	1	1
ENST00000335181	GO:1902600	proton transmembrane transport	1	1
ENST00000335181	GO:0051897	positive regulation of protein kinase B signaling	1	1
ENST00000335181	GO:0006605	protein targeting	-16	16
ENST00000335181	GO:0061326	renal tubule development	1	1
ENST00000335181	GO:0097711	ciliary basal body-plasma membrane docking	1	1
ENST00000335181	GO:1901607	alpha-amino acid biosynthetic process	-1	1
ENST00000335181	GO:0043097	pyrimidine nucleoside salvage	1	1
ENST00000335181	GO:0045628	regulation of T-helper 2 cell differentiation	1	1
ENST00000335181	GO:0060394	negative regulation of pathway-restricted SMAD protein phosphorylation	1	1
ENST00000335181	GO:0061307	cardiac neural crest cell differentiation involved in heart development	1	1
ENST00000335181	GO:0061308	cardiac neural crest cell development involved in heart development	1	1
ENST00000335181	GO:0042089	cytokine biosynthetic process	1	1
ENST00000335181	GO:0050865	regulation of cell activation	1	5
ENST00000335181	GO:0006401	RNA catabolic process	-14	14
ENST00000335181	GO:0051251	positive regulation of lymphocyte activation	1	5
ENST00000335181	GO:0043543	protein acylation	1	1
ENST00000335181	GO:0034308	primary alcohol metabolic process	-1	1
ENST00000335181	GO:0042116	macrophage activation	1	1
ENST00000335181	GO:0072088	nephron epithelium morphogenesis	1	1
ENST00000335181	GO:0018205	peptidyl-lysine modification	1	1
ENST00000335181	GO:0001885	endothelial cell development	1	1
ENST00000335181	GO:0001657	ureteric bud development	1	1
ENST00000335181	GO:0030947	regulation of vascular endothelial growth factor receptor signaling pathway	1	1
ENST00000335181	GO:0033006	regulation of mast cell activation involved in immune response	1	1
ENST00000335181	GO:0042402	cellular biogenic amine catabolic process	-1	1
ENST00000335181	GO:0050857	positive regulation of antigen receptor-mediated signaling pathway	-1	1
ENST00000335181	GO:0097242	amyloid-beta clearance	2	2
ENST00000335181	GO:0022618	ribonucleoprotein complex assembly	-10	10
ENST00000335181	GO:0042107	cytokine metabolic process	1	1
ENST00000335181	GO:0097237	cellular response to toxic substance	-1	1
ENST00000335181	GO:0002521	leukocyte differentiation	1	5
ENST00000335181	GO:0007517	muscle organ development	0	2
ENST00000335181	GO:0070374	positive regulation of ERK1 and ERK2 cascade	1	1
ENST00000335181	GO:0034605	cellular response to heat	1	1
ENST00000335181	GO:0072163	mesonephric epithelium development	1	1
ENST00000335181	GO:0072164	mesonephric tubule development	1	1
ENST00000335181	GO:0030858	positive regulation of epithelial cell differentiation	1	1
ENST00000335181	GO:0043044	ATP-dependent chromatin remodeling	1	1
ENST00000335181	GO:0072028	nephron morphogenesis	1	1
ENST00000335181	GO:0050650	chondroitin sulfate proteoglycan biosynthetic process	1	1
ENST00000335181	GO:0060537	muscle tissue development	2	2
ENST00000335181	GO:0006069	ethanol oxidation	-1	1
ENST00000335181	GO:0008655	pyrimidine-containing compound salvage	1	1
ENST00000335181	GO:0030072	peptide hormone secretion	-1	1
ENST00000335181	GO:0071466	cellular response to xenobiotic stimulus	-1	1
ENST00000335181	GO:0032984	protein-containing complex disassembly	-4	4
ENST00000335181	GO:0071526	semaphorin-plexin signaling pathway	1	1
ENST00000335181	GO:0009066	aspartate family amino acid metabolic process	-1	1
ENST00000335181	GO:0051496	positive regulation of stress fiber assembly	1	1
ENST00000335181	GO:0035637	multicellular organismal signaling	-1	1
ENST00000335181	GO:0021700	developmental maturation	-1	1
ENST00000335181	GO:0007093	mitotic cell cycle checkpoint	4	4
ENST00000335181	GO:0032835	glomerulus development	1	1
ENST00000335181	GO:0044786	cell cycle DNA replication	2	2
ENST00000335181	GO:0046635	positive regulation of alpha-beta T cell activation	-1	1
ENST00000335181	GO:0036257	multivesicular body organization	1	1
ENST00000335181	GO:0045601	regulation of endothelial cell differentiation	1	1
ENST00000335181	GO:0003181	atrioventricular valve morphogenesis	1	1
ENST00000335181	GO:0051788	response to misfolded protein	1	1
ENST00000335181	GO:0060065	uterus development	1	1
ENST00000335181	GO:0071677	positive regulation of mononuclear cell migration	1	1
ENST00000335181	GO:0030071	regulation of mitotic metaphase/anaphase transition	3	3
ENST00000335181	GO:0044272	sulfur compound biosynthetic process	-1	1
ENST00000335181	GO:0002223	stimulatory C-type lectin receptor signaling pathway	1	1
ENST00000335181	GO:0060393	regulation of pathway-restricted SMAD protein phosphorylation	1	1
ENST00000335181	GO:0001823	mesonephros development	1	1
ENST00000335181	GO:0042445	hormone metabolic process	-1	1
ENST00000335181	GO:0021549	cerebellum development	-1	1
ENST00000335181	GO:0008652	cellular amino acid biosynthetic process	-1	1
ENST00000335181	GO:0003205	cardiac chamber development	1	1
ENST00000335181	GO:0034384	high-density lipoprotein particle clearance	-1	1
ENST00000335181	GO:0046479	glycosphingolipid catabolic process	1	1
ENST00000335181	GO:0022613	ribonucleoprotein complex biogenesis	-10	13
ENST00000335181	GO:1904707	positive regulation of vascular smooth muscle cell proliferation	1	1
ENST00000335181	GO:0099003	vesicle-mediated transport in synapse	-1	1
ENST00000335181	GO:0007416	synapse assembly	1	1
ENST00000335181	GO:0048489	synaptic vesicle transport	-1	1
ENST00000335181	GO:0097480	establishment of synaptic vesicle localization	-1	1
ENST00000335181	GO:0050848	regulation of calcium-mediated signaling	-1	1
ENST00000335181	GO:0006749	glutathione metabolic process	-1	1
ENST00000335181	GO:0002690	positive regulation of leukocyte chemotaxis	1	1
ENST00000335181	GO:0045921	positive regulation of exocytosis	1	1
ENST00000335181	GO:0060419	heart growth	1	1
ENST00000335181	GO:0032760	positive regulation of tumor necrosis factor production	1	1
ENST00000335181	GO:0003272	endocardial cushion formation	1	1
ENST00000335181	GO:0007007	inner mitochondrial membrane organization	-1	1
ENST00000335181	GO:0010882	regulation of cardiac muscle contraction by calcium ion signaling	-1	1
ENST00000335181	GO:0022616	DNA strand elongation	2	2
ENST00000335181	GO:0060445	branching involved in salivary gland morphogenesis	1	1
ENST00000335181	GO:0034764	positive regulation of transmembrane transport	-1	1
ENST00000335181	GO:1903522	regulation of blood circulation	-2	2
ENST00000335181	GO:0003013	circulatory system process	-1	1
ENST00000335181	GO:1901605	alpha-amino acid metabolic process	-1	1
ENST00000335181	GO:0006099	tricarboxylic acid cycle	-1	1
ENST00000335181	GO:0035050	embryonic heart tube development	1	1
ENST00000335181	GO:0042632	cholesterol homeostasis	-1	1
ENST00000335181	GO:0003197	endocardial cushion development	1	1
ENST00000335181	GO:0044380	protein localization to cytoskeleton	1	1
ENST00000335181	GO:1902099	regulation of metaphase/anaphase transition of cell cycle	3	3
ENST00000335181	GO:0045064	T-helper 2 cell differentiation	1	1
ENST00000335181	GO:0072498	embryonic skeletal joint development	1	1
ENST00000335181	GO:0060993	kidney morphogenesis	1	1
ENST00000335181	GO:0008015	blood circulation	-1	1
ENST00000335181	GO:0008654	phospholipid biosynthetic process	1	1
ENST00000335181	GO:0097164	ammonium ion metabolic process	-1	1
ENST00000335181	GO:1902803	regulation of synaptic vesicle transport	-1	1
ENST00000335181	GO:0055092	sterol homeostasis	-1	1
ENST00000335181	GO:0072078	nephron tubule morphogenesis	1	1
ENST00000335181	GO:0023061	signal release	-1	1
ENST00000335181	GO:0010565	regulation of cellular ketone metabolic process	-1	1
ENST00000335181	GO:0006399	tRNA metabolic process	-2	4
ENST00000335181	GO:0002220	innate immune response activating cell surface receptor signaling pathway	1	1
ENST00000335181	GO:0003171	atrioventricular valve development	1	1
ENST00000335181	GO:0003176	aortic valve development	1	1
ENST00000335181	GO:0061437	renal system vasculature development	1	1
ENST00000335181	GO:0061440	kidney vasculature development	1	1
ENST00000335181	GO:0090025	regulation of monocyte chemotaxis	1	1
ENST00000335181	GO:0002688	regulation of leukocyte chemotaxis	2	2
ENST00000335181	GO:0048048	embryonic eye morphogenesis	1	1
ENST00000335181	GO:0032640	tumor necrosis factor production	1	1
ENST00000335181	GO:0042129	regulation of T cell proliferation	1	3
ENST00000335181	GO:1903305	regulation of regulated secretory pathway	1	1
ENST00000335181	GO:1903557	positive regulation of tumor necrosis factor superfamily cytokine production	1	1
ENST00000335181	GO:0032418	lysosome localization	1	1
ENST00000335181	GO:0060675	ureteric bud morphogenesis	1	1
ENST00000335181	GO:0001755	neural crest cell migration	1	1
ENST00000335181	GO:0046165	alcohol biosynthetic process	0	2
ENST00000335181	GO:0060351	cartilage development involved in endochondral bone morphogenesis	1	1
ENST00000335181	GO:0060976	coronary vasculature development	1	1
ENST00000335181	GO:0006544	glycine metabolic process	-1	1
ENST00000335181	GO:0019377	glycolipid catabolic process	1	1
ENST00000335181	GO:0033631	cell-cell adhesion mediated by integrin	1	1
ENST00000335181	GO:1904874	positive regulation of telomerase RNA localization to Cajal body	1	1
ENST00000335181	GO:0060041	retina development in camera-type eye	1	1
ENST00000335181	GO:0042110	T cell activation	2	6
ENST00000335181	GO:0002065	columnar/cuboidal epithelial cell differentiation	1	1
ENST00000335181	GO:0034109	homotypic cell-cell adhesion	1	1
ENST00000335181	GO:0051289	protein homotetramerization	-1	1
ENST00000335181	GO:0030149	sphingolipid catabolic process	1	1
ENST00000335181	GO:0015711	organic anion transport	-1	1
ENST00000335181	GO:0035270	endocrine system development	1	1
ENST00000335181	GO:1903555	regulation of tumor necrosis factor superfamily cytokine production	1	1
ENST00000335181	GO:0032409	regulation of transporter activity	-1	1
ENST00000335181	GO:0072171	mesonephric tubule morphogenesis	1	1
ENST00000335181	GO:0051249	regulation of lymphocyte activation	1	5
ENST00000335181	GO:0072507	divalent inorganic cation homeostasis	-2	4
ENST00000335181	GO:0045576	mast cell activation	2	2
ENST00000335181	GO:0006575	cellular modified amino acid metabolic process	0	2
ENST00000335181	GO:2001251	negative regulation of chromosome organization	2	2
ENST00000335181	GO:0006338	chromatin remodeling	1	1
ENST00000335181	GO:0006778	porphyrin-containing compound metabolic process	-1	1
ENST00000335181	GO:0072503	cellular divalent inorganic cation homeostasis	-2	4
ENST00000335181	GO:0060021	roof of mouth development	1	1
ENST00000335181	GO:0030168	platelet activation	1	1
ENST00000335181	GO:0001702	gastrulation with mouth forming second	1	1
ENST00000335181	GO:0048596	embryonic camera-type eye morphogenesis	1	1
ENST00000335181	GO:0072202	cell differentiation involved in metanephros development	1	1
ENST00000335181	GO:0072273	metanephric nephron morphogenesis	1	1
ENST00000335181	GO:0007548	sex differentiation	1	1
ENST00000335181	GO:0034502	protein localization to chromosome	2	2
ENST00000335181	GO:0061333	renal tubule morphogenesis	1	1
ENST00000335181	GO:0040037	negative regulation of fibroblast growth factor receptor signaling pathway	1	1
ENST00000335181	GO:0046514	ceramide catabolic process	1	1
ENST00000335181	GO:0051444	negative regulation of ubiquitin-protein transferase activity	-1	1
ENST00000335181	GO:0002762	negative regulation of myeloid leukocyte differentiation	1	1
ENST00000335181	GO:0006953	acute-phase response	-1	1
ENST00000335181	GO:0055010	ventricular cardiac muscle tissue morphogenesis	1	1
ENST00000335181	GO:0055007	cardiac muscle cell differentiation	1	1
ENST00000335181	GO:0030004	cellular monovalent inorganic cation homeostasis	1	1
ENST00000335181	GO:0051924	regulation of calcium ion transport	1	1
ENST00000335181	GO:0007411	axon guidance	2	2
ENST00000335181	GO:0000387	spliceosomal snRNP assembly	-1	1
ENST00000335181	GO:0006084	acetyl-CoA metabolic process	-1	1
ENST00000335181	GO:0006101	citrate metabolic process	-1	1
ENST00000335181	GO:0010470	regulation of gastrulation	1	1
ENST00000335181	GO:0003231	cardiac ventricle development	1	1
ENST00000335181	GO:0022037	metencephalon development	-1	1
ENST00000335181	GO:0099504	synaptic vesicle cycle	-1	1
ENST00000335181	GO:0006687	glycosphingolipid metabolic process	1	1
ENST00000335181	GO:0042733	embryonic digit morphogenesis	1	1
ENST00000335181	GO:0019217	regulation of fatty acid metabolic process	-1	1
ENST00000335181	GO:1903426	regulation of reactive oxygen species biosynthetic process	1	1
ENST00000335181	GO:0097485	neuron projection guidance	2	2
ENST00000335181	GO:0003015	heart process	-1	1
ENST00000335181	GO:0097479	synaptic vesicle localization	-1	1
ENST00000335181	GO:0009074	aromatic amino acid family catabolic process	-1	1
ENST00000335181	GO:0010719	negative regulation of epithelial to mesenchymal transition	1	1
ENST00000335181	GO:0030509	BMP signaling pathway	1	1
ENST00000335181	GO:0072698	protein localization to microtubule cytoskeleton	1	1
ENST00000335181	GO:0007586	digestion	-1	1
ENST00000335181	GO:0035019	somatic stem cell population maintenance	1	1
ENST00000335181	GO:0042274	ribosomal small subunit biogenesis	-8	8
ENST00000335181	GO:0048738	cardiac muscle tissue development	1	1
ENST00000335181	GO:0006536	glutamate metabolic process	-1	1
ENST00000335181	GO:0009072	aromatic amino acid family metabolic process	-1	1
ENST00000335181	GO:0033003	regulation of mast cell activation	1	1
ENST00000335181	GO:0006271	DNA strand elongation involved in DNA replication	1	1
ENST00000335181	GO:0042249	establishment of planar polarity of embryonic epithelium	1	1
ENST00000335181	GO:1901617	organic hydroxy compound biosynthetic process	-1	1
ENST00000335181	GO:0072132	mesenchyme morphogenesis	1	1
ENST00000335181	GO:1903307	positive regulation of regulated secretory pathway	1	1
ENST00000335181	GO:0060047	heart contraction	-1	1
ENST00000335181	GO:0090257	regulation of muscle system process	-1	1
ENST00000335181	GO:0001658	branching involved in ureteric bud morphogenesis	1	1
ENST00000335181	GO:0002228	natural killer cell mediated immunity	-1	1
ENST00000335181	GO:0032680	regulation of tumor necrosis factor production	1	1
ENST00000335181	GO:0022898	regulation of transmembrane transporter activity	-1	1
ENST00000335181	GO:0006342	chromatin silencing	-1	1
ENST00000335181	GO:0003208	cardiac ventricle morphogenesis	1	1
ENST00000335181	GO:1901616	organic hydroxy compound catabolic process	-1	1
ENST00000335181	GO:0043277	apoptotic cell clearance	1	1
ENST00000335181	GO:0098693	regulation of synaptic vesicle cycle	-1	1
ENST00000335181	GO:0030510	regulation of BMP signaling pathway	1	1
ENST00000335181	GO:0003206	cardiac chamber morphogenesis	1	1
ENST00000335181	GO:0002460	adaptive immune response based on somatic recombination of immune receptors built from immunoglobulin superfamily domains	2	2
ENST00000335181	GO:0050852	T cell receptor signaling pathway	0	2
ENST00000335181	GO:0032233	positive regulation of actin filament bundle assembly	1	1
ENST00000335181	GO:0010002	cardioblast differentiation	1	1
ENST00000335181	GO:0045063	T-helper 1 cell differentiation	1	1
ENST00000335181	GO:0090026	positive regulation of monocyte chemotaxis	1	1
ENST00000335181	GO:1904872	regulation of telomerase RNA localization to Cajal body	1	1
ENST00000335181	GO:0060411	cardiac septum morphogenesis	1	1
ENST00000335181	GO:0046466	membrane lipid catabolic process	1	1
ENST00000335181	GO:0035265	organ growth	1	1
ENST00000335181	GO:0016072	rRNA metabolic process	-8	8
ENST00000335181	GO:0042133	neurotransmitter metabolic process	-1	1
ENST00000335181	GO:0097028	dendritic cell differentiation	1	1
ENST00000335181	GO:0051298	centrosome duplication	2	2
ENST00000335181	GO:0032412	regulation of ion transmembrane transporter activity	-1	1
ENST00000335181	GO:0016999	antibiotic metabolic process	-1	1
ENST00000335181	GO:0010522	regulation of calcium ion transport into cytosol	-1	1
ENST00000335181	GO:0045619	regulation of lymphocyte differentiation	1	3
ENST00000335181	GO:0046777	protein autophosphorylation	1	1
ENST00000335181	GO:0031503	protein-containing complex localization	2	2
ENST00000335181	GO:0003215	cardiac right ventricle morphogenesis	1	1
ENST00000335181	GO:0016137	glycoside metabolic process	1	1
ENST00000335181	GO:0030903	notochord development	1	1
ENST00000335181	GO:0090670	RNA localization to Cajal body	1	1
ENST00000335181	GO:0090671	telomerase RNA localization to Cajal body	1	1
ENST00000335181	GO:0090672	telomerase RNA localization	1	1
ENST00000335181	GO:0090685	RNA localization to nucleus	1	1
ENST00000335181	GO:0032527	protein exit from endoplasmic reticulum	0	2
ENST00000335181	GO:0072210	metanephric nephron development	1	1
ENST00000335181	GO:0072350	tricarboxylic acid metabolic process	-1	1
ENST00000335181	GO:0010948	negative regulation of cell cycle process	4	4
ENST00000335181	GO:0070098	chemokine-mediated signaling pathway	1	1
ENST00000335181	GO:0042098	T cell proliferation	1	3
ENST00000335181	GO:0048167	regulation of synaptic plasticity	-1	1
ENST00000335181	GO:0070613	regulation of protein processing	1	3
ENST00000335181	GO:0006874	cellular calcium ion homeostasis	-2	4
ENST00000335181	GO:0071806	protein transmembrane transport	-4	4
ENST00000335181	GO:0031295	T cell costimulation	-1	1
ENST00000335181	GO:0051304	chromosome separation	4	4
ENST00000335181	GO:0048640	negative regulation of developmental growth	1	1
ENST00000335181	GO:1901606	alpha-amino acid catabolic process	-1	1
ENST00000335181	GO:0055074	calcium ion homeostasis	-2	4
ENST00000335181	GO:1903317	regulation of protein maturation	1	3
ENST00000335181	GO:0045814	negative regulation of gene expression, epigenetic	-1	1
ENST00000335181	GO:0031016	pancreas development	1	1
ENST00000335181	GO:0003229	ventricular cardiac muscle tissue development	1	1
ENST00000335181	GO:0031294	lymphocyte costimulation	-1	1
ENST00000335181	GO:0050853	B cell receptor signaling pathway	-1	3
ENST00000335181	GO:0055021	regulation of cardiac muscle tissue growth	1	1
ENST00000335181	GO:0086065	cell communication involved in cardiac conduction	-1	1
ENST00000335181	GO:0070663	regulation of leukocyte proliferation	1	5
ENST00000335181	GO:0000096	sulfur amino acid metabolic process	-1	1
ENST00000335181	GO:0033046	negative regulation of sister chromatid segregation	3	3
ENST00000335181	GO:0030258	lipid modification	-1	1
ENST00000335181	GO:0022900	electron transport chain	-10	10
ENST00000335181	GO:0046620	regulation of organ growth	1	1
ENST00000335181	GO:0044106	cellular amine metabolic process	-1	1
ENST00000335181	GO:0003180	aortic valve morphogenesis	1	1
ENST00000335181	GO:0006067	ethanol metabolic process	-1	1
ENST00000335181	GO:1901798	positive regulation of signal transduction by p53 class mediator	-1	1
ENST00000335181	GO:1904666	regulation of ubiquitin protein ligase activity	-1	1
ENST00000335181	GO:0043303	mast cell degranulation	1	1
ENST00000335181	GO:0051985	negative regulation of chromosome segregation	3	3
ENST00000335181	GO:0032944	regulation of mononuclear cell proliferation	1	5
ENST00000335181	GO:0050851	antigen receptor-mediated signaling pathway	-2	6
ENST00000335181	GO:0071772	response to BMP	1	1
ENST00000335181	GO:0071773	cellular response to BMP stimulus	1	1
ENST00000335181	GO:0003281	ventricular septum development	1	1
ENST00000335181	GO:0003203	endocardial cushion morphogenesis	1	1
ENST00000335181	GO:0003338	metanephros morphogenesis	1	1
ENST00000335181	GO:0031128	developmental induction	1	1
ENST00000335181	GO:0000245	spliceosomal complex assembly	-1	1
ENST00000335181	GO:0065002	intracellular protein transmembrane transport	-4	4
ENST00000335181	GO:0015849	organic acid transport	-1	1
ENST00000335181	GO:0046942	carboxylic acid transport	-1	1
ENST00000335181	GO:0002279	mast cell activation involved in immune response	1	1
ENST00000335181	GO:0009410	response to xenobiotic stimulus	-1	1
ENST00000335181	GO:0042537	benzene-containing compound metabolic process	-1	1
ENST00000335181	GO:0072012	glomerulus vasculature development	1	1
ENST00000335181	GO:0006554	lysine catabolic process	-1	1
ENST00000335181	GO:0006558	L-phenylalanine metabolic process	-1	1
ENST00000335181	GO:0006559	L-phenylalanine catabolic process	-1	1
ENST00000335181	GO:0006570	tyrosine metabolic process	-1	1
ENST00000335181	GO:0033539	fatty acid beta-oxidation using acyl-CoA dehydrogenase	-1	1
ENST00000335181	GO:0072321	chaperone-mediated protein transport	-1	1
ENST00000335181	GO:1902221	erythrose 4-phosphate/phosphoenolpyruvate family amino acid metabolic process	-1	1
ENST00000335181	GO:1902222	erythrose 4-phosphate/phosphoenolpyruvate family amino acid catabolic process	-1	1
ENST00000335181	GO:0070527	platelet aggregation	1	1
ENST00000335181	GO:0010464	regulation of mesenchymal cell proliferation	1	1
ENST00000335181	GO:0002250	adaptive immune response	-2	6
ENST00000335181	GO:0006885	regulation of pH	1	1
ENST00000335181	GO:2000300	regulation of synaptic vesicle exocytosis	-1	1
ENST00000335181	GO:0002448	mast cell mediated immunity	1	1
ENST00000335181	GO:1990868	response to chemokine	0	2
ENST00000335181	GO:1990869	cellular response to chemokine	0	2
ENST00000335181	GO:0030098	lymphocyte differentiation	0	6
ENST00000335181	GO:0050804	modulation of chemical synaptic transmission	-1	1
ENST00000335181	GO:0006968	cellular defense response	1	1
ENST00000335181	GO:0045453	bone resorption	1	1
ENST00000335181	GO:0002526	acute inflammatory response	1	3
ENST00000335181	GO:0008406	gonad development	1	1
ENST00000335181	GO:0006690	icosanoid metabolic process	-1	1
ENST00000335181	GO:0099177	regulation of trans-synaptic signaling	-1	1
ENST00000335181	GO:0097553	calcium ion transmembrane import into cytosol	-1	1
ENST00000335181	GO:0002819	regulation of adaptive immune response	1	1
ENST00000335181	GO:0007040	lysosome organization	1	1
ENST00000335181	GO:0080171	lytic vacuole organization	1	1
ENST00000335181	GO:0046928	regulation of neurotransmitter secretion	-1	1
ENST00000335181	GO:0006553	lysine metabolic process	-1	1
ENST00000335181	GO:0046185	aldehyde catabolic process	-1	1
ENST00000335181	GO:0060272	embryonic skeletal joint morphogenesis	1	1
ENST00000335181	GO:0030217	T cell differentiation	0	4
ENST00000335181	GO:0030641	regulation of cellular pH	1	1
ENST00000335181	GO:0006790	sulfur compound metabolic process	-1	1
ENST00000335181	GO:0002755	MyD88-dependent toll-like receptor signaling pathway	1	1
ENST00000335181	GO:0019432	triglyceride biosynthetic process	-1	1
ENST00000335181	GO:0045841	negative regulation of mitotic metaphase/anaphase transition	3	3
ENST00000335181	GO:0045058	T cell selection	-1	1
ENST00000335181	GO:0032201	telomere maintenance via semi-conservative replication	1	1
ENST00000335181	GO:0009880	embryonic pattern specification	1	1
ENST00000335181	GO:0060420	regulation of heart growth	1	1
ENST00000335181	GO:0046660	female sex differentiation	1	1
ENST00000335181	GO:1904062	regulation of cation transmembrane transport	-1	3
ENST00000335181	GO:0009060	aerobic respiration	-4	4
ENST00000335181	GO:0006576	cellular biogenic amine metabolic process	-1	1
ENST00000335181	GO:0031076	embryonic camera-type eye development	1	1
ENST00000335181	GO:0048846	axon extension involved in axon guidance	1	1
ENST00000335181	GO:1902100	negative regulation of metaphase/anaphase transition of cell cycle	3	3
ENST00000335181	GO:1902284	neuron projection extension involved in neuron projection guidance	1	1
ENST00000335181	GO:0048645	animal organ formation	1	1
ENST00000335181	GO:0019722	calcium-mediated signaling	-3	3
ENST00000335181	GO:0003007	heart morphogenesis	1	1
ENST00000335181	GO:0050670	regulation of lymphocyte proliferation	1	5
ENST00000335181	GO:0003161	cardiac conduction system development	1	1
ENST00000335181	GO:0009071	serine family amino acid catabolic process	-1	1
ENST00000335181	GO:0033700	phospholipid efflux	-1	1
ENST00000335181	GO:0046459	short-chain fatty acid metabolic process	-1	1
ENST00000335181	GO:1901568	fatty acid derivative metabolic process	-1	1
ENST00000335181	GO:0045137	development of primary sexual characteristics	1	1
ENST00000335181	GO:0006639	acylglycerol metabolic process	-2	2
ENST00000335181	GO:0033260	nuclear DNA replication	2	2
ENST00000335181	GO:0002548	monocyte chemotaxis	1	1
ENST00000335181	GO:0045580	regulation of T cell differentiation	2	2
ENST00000335181	GO:0015718	monocarboxylic acid transport	-1	1
ENST00000335181	GO:0046460	neutral lipid biosynthetic process	-1	1
ENST00000335181	GO:0046463	acylglycerol biosynthetic process	-1	1
ENST00000335181	GO:0060043	regulation of cardiac muscle cell proliferation	1	1
ENST00000335181	GO:0070317	negative regulation of G0 to G1 transition	1	1
ENST00000335181	GO:2000816	negative regulation of mitotic sister chromatid separation	3	3
ENST00000335181	GO:0009308	amine metabolic process	-1	1
ENST00000335181	GO:0006638	neutral lipid metabolic process	-2	2
ENST00000335181	GO:0070665	positive regulation of leukocyte proliferation	-1	3
ENST00000335181	GO:0055088	lipid homeostasis	-1	1
ENST00000335181	GO:1905819	negative regulation of chromosome separation	3	3
ENST00000335181	GO:0019627	urea metabolic process	-1	1
ENST00000335181	GO:1901213	regulation of transcription from RNA polymerase II promoter involved in heart development	1	1
ENST00000335181	GO:0016079	synaptic vesicle exocytosis	-1	1
ENST00000335181	GO:0072676	lymphocyte migration	2	2
ENST00000335181	GO:0031338	regulation of vesicle fusion	-1	1
ENST00000335181	GO:0045671	negative regulation of osteoclast differentiation	1	1
ENST00000335181	GO:0006310	DNA recombination	1	1
ENST00000335181	GO:0043624	cellular protein complex disassembly	-4	4
ENST00000335181	GO:0000183	chromatin silencing at rDNA	-1	1
ENST00000335181	GO:0055067	monovalent inorganic cation homeostasis	1	1
ENST00000335181	GO:0030239	myofibril assembly	1	1
ENST00000335181	GO:0006637	acyl-CoA metabolic process	-1	1
ENST00000335181	GO:0035383	thioester metabolic process	-1	1
ENST00000335181	GO:0099024	plasma membrane invagination	2	2
ENST00000335181	GO:0060271	cilium assembly	-1	1
ENST00000335181	GO:0070661	leukocyte proliferation	1	5
ENST00000335181	GO:0000098	sulfur amino acid catabolic process	-1	1
ENST00000335181	GO:0042074	cell migration involved in gastrulation	1	1
ENST00000335181	GO:0051917	regulation of fibrinolysis	-1	1
ENST00000335181	GO:0071941	nitrogen cycle metabolic process	-1	1
ENST00000335181	GO:0033048	negative regulation of mitotic sister chromatid segregation	3	3
ENST00000335181	GO:0050919	negative chemotaxis	1	1
ENST00000335181	GO:0060412	ventricular septum morphogenesis	1	1
ENST00000335181	GO:0034377	plasma lipoprotein particle assembly	-1	1
ENST00000335181	GO:0010675	regulation of cellular carbohydrate metabolic process	-1	1
ENST00000335181	GO:0010959	regulation of metal ion transport	-1	3
ENST00000335181	GO:0009063	cellular amino acid catabolic process	-1	1
ENST00000335181	GO:0007224	smoothened signaling pathway	1	1
ENST00000335181	GO:0044782	cilium organization	-1	1
ENST00000335181	GO:0070316	regulation of G0 to G1 transition	1	1
ENST00000335181	GO:0002449	lymphocyte mediated immunity	0	2
ENST00000335181	GO:0060536	cartilage morphogenesis	1	1
ENST00000335181	GO:0055006	cardiac cell development	1	1
ENST00000335181	GO:0009109	coenzyme catabolic process	-1	1
ENST00000335181	GO:0006625	protein targeting to peroxisome	-1	1
ENST00000335181	GO:0055008	cardiac muscle tissue morphogenesis	1	1
ENST00000335181	GO:0060395	SMAD protein signal transduction	1	1
ENST00000335181	GO:0072662	protein localization to peroxisome	-1	1
ENST00000335181	GO:0072663	establishment of protein localization to peroxisome	-1	1
ENST00000335181	GO:0042102	positive regulation of T cell proliferation	-1	3
ENST00000335181	GO:0021983	pituitary gland development	1	1
ENST00000335181	GO:0043574	peroxisomal transport	-1	1
ENST00000335181	GO:0071824	protein-DNA complex subunit organization	-1	1
ENST00000335181	GO:0016054	organic acid catabolic process	-2	2
ENST00000335181	GO:0046395	carboxylic acid catabolic process	-2	2
ENST00000335181	GO:0006364	rRNA processing	-11	11
ENST00000335181	GO:0042108	positive regulation of cytokine biosynthetic process	1	1
ENST00000335181	GO:0006911	phagocytosis, engulfment	2	2
ENST00000335181	GO:0045023	G0 to G1 transition	1	1
ENST00000335181	GO:0006413	translational initiation	-16	16
ENST00000335181	GO:0007626	locomotory behavior	-1	1
ENST00000335181	GO:0014904	myotube cell development	1	1
ENST00000335181	GO:0008206	bile acid metabolic process	-1	1
ENST00000335181	GO:0010463	mesenchymal cell proliferation	0	2
ENST00000335181	GO:0006577	amino-acid betaine metabolic process	0	2
ENST00000335181	GO:0015919	peroxisomal membrane transport	-1	1
ENST00000335181	GO:0060973	cell migration involved in heart development	1	1
ENST00000335181	GO:0099010	modification of postsynaptic structure	1	1
ENST00000335181	GO:0019395	fatty acid oxidation	-1	1
ENST00000335181	GO:0006270	DNA replication initiation	3	3
ENST00000335181	GO:0065005	protein-lipid complex assembly	-1	1
ENST00000335181	GO:0051784	negative regulation of nuclear division	2	2
ENST00000335181	GO:0001505	regulation of neurotransmitter levels	-1	1
ENST00000335181	GO:0070972	protein localization to endoplasmic reticulum	-16	16
ENST00000335181	GO:0050871	positive regulation of B cell activation	1	1
ENST00000335181	GO:0043270	positive regulation of ion transport	-1	1
ENST00000335181	GO:0055001	muscle cell development	2	2
ENST00000335181	GO:0006641	triglyceride metabolic process	-2	2
ENST00000335181	GO:0042737	drug catabolic process	-1	1
ENST00000335181	GO:0046503	glycerolipid catabolic process	-2	2
ENST00000335181	GO:0048247	lymphocyte chemotaxis	2	2
ENST00000335181	GO:0034470	ncRNA processing	-12	12
ENST00000335181	GO:1901862	negative regulation of muscle tissue development	1	1
ENST00000335181	GO:0033865	nucleoside bisphosphate metabolic process	-1	1
ENST00000335181	GO:0033875	ribonucleoside bisphosphate metabolic process	-1	1
ENST00000335181	GO:0034032	purine nucleoside bisphosphate metabolic process	-1	1
ENST00000335181	GO:0006103	2-oxoglutarate metabolic process	-1	1
ENST00000335181	GO:0033559	unsaturated fatty acid metabolic process	-1	1
ENST00000335181	GO:0034440	lipid oxidation	-1	1
ENST00000335181	GO:0045333	cellular respiration	-10	10
ENST00000335181	GO:0010324	membrane invagination	3	3
ENST00000335181	GO:0002822	regulation of adaptive immune response based on somatic recombination of immune receptors built from immunoglobulin superfamily domains	1	1
ENST00000335181	GO:0007094	mitotic spindle assembly checkpoint	3	3
ENST00000335181	GO:0031577	spindle checkpoint	3	3
ENST00000335181	GO:0061384	heart trabecula morphogenesis	1	1
ENST00000335181	GO:0071173	spindle assembly checkpoint	3	3
ENST00000335181	GO:0071174	mitotic spindle checkpoint	3	3
ENST00000335181	GO:0065004	protein-DNA complex assembly	-1	1
ENST00000335181	GO:0055013	cardiac muscle cell development	1	1
ENST00000335181	GO:0009068	aspartate family amino acid catabolic process	-1	1
ENST00000335181	GO:0051004	regulation of lipoprotein lipase activity	-1	1
ENST00000335181	GO:0015980	energy derivation by oxidation of organic compounds	-9	9
ENST00000335181	GO:0032943	mononuclear cell proliferation	1	5
ENST00000335181	GO:0043368	positive T cell selection	-2	2
ENST00000335181	GO:0017156	calcium ion regulated exocytosis	-1	1
ENST00000335181	GO:0051588	regulation of neurotransmitter transport	-1	1
ENST00000335181	GO:0042254	ribosome biogenesis	-12	12
ENST00000335181	GO:0008344	adult locomotory behavior	-1	1
ENST00000335181	GO:0017158	regulation of calcium ion-dependent exocytosis	-1	1
ENST00000335181	GO:0046545	development of primary female sexual characteristics	1	1
ENST00000335181	GO:0019369	arachidonic acid metabolic process	-1	1
ENST00000335181	GO:0050994	regulation of lipid catabolic process	-1	1
ENST00000335181	GO:0000470	maturation of LSU-rRNA	-1	1
ENST00000335181	GO:0032946	positive regulation of mononuclear cell proliferation	-2	2
ENST00000335181	GO:0045839	negative regulation of mitotic nuclear division	2	2
ENST00000335181	GO:0098869	cellular oxidant detoxification	-1	1
ENST00000335181	GO:0060415	muscle tissue morphogenesis	1	1
ENST00000335181	GO:0003156	regulation of animal organ formation	1	1
ENST00000335181	GO:0002920	regulation of humoral immune response	-1	1
ENST00000335181	GO:0002285	lymphocyte activation involved in immune response	1	1
ENST00000335181	GO:0007031	peroxisome organization	-1	1
ENST00000335181	GO:0046631	alpha-beta T cell activation	-1	1
ENST00000335181	GO:0140013	meiotic nuclear division	2	2
ENST00000335181	GO:0006633	fatty acid biosynthetic process	-1	1
ENST00000335181	GO:0055002	striated muscle cell development	2	2
ENST00000335181	GO:0009952	anterior/posterior pattern specification	1	1
ENST00000335181	GO:0046651	lymphocyte proliferation	0	6
ENST00000335181	GO:0006631	fatty acid metabolic process	-1	1
ENST00000335181	GO:1990748	cellular detoxification	-2	2
ENST00000335181	GO:0050996	positive regulation of lipid catabolic process	-1	1
ENST00000335181	GO:0042273	ribosomal large subunit biogenesis	-5	5
ENST00000335181	GO:0046461	neutral lipid catabolic process	-2	2
ENST00000335181	GO:0046464	acylglycerol catabolic process	-2	2
ENST00000335181	GO:0050864	regulation of B cell activation	0	2
ENST00000335181	GO:0072599	establishment of protein localization to endoplasmic reticulum	-16	16
ENST00000335181	GO:0006612	protein targeting to membrane	-16	16
ENST00000335181	GO:1903046	meiotic cell cycle process	2	2
ENST00000335181	GO:0003012	muscle system process	-1	1
ENST00000335181	GO:0048644	muscle organ morphogenesis	1	1
ENST00000335181	GO:0017001	antibiotic catabolic process	-1	1
ENST00000335181	GO:0098754	detoxification	-2	2
ENST00000335181	GO:0006120	mitochondrial electron transport, NADH to ubiquinone	-11	11
ENST00000335181	GO:0032259	methylation	-1	1
ENST00000335181	GO:0002286	T cell activation involved in immune response	1	1
ENST00000335181	GO:0030534	adult behavior	-1	1
ENST00000335181	GO:0007269	neurotransmitter secretion	-1	1
ENST00000335181	GO:0099643	signal release from synapse	-1	1
ENST00000335181	GO:0051480	regulation of cytosolic calcium ion concentration	-3	3
ENST00000335181	GO:0042775	mitochondrial ATP synthesis coupled electron transport	-11	11
ENST00000335181	GO:0050671	positive regulation of lymphocyte proliferation	-2	2
ENST00000335181	GO:0045992	negative regulation of embryonic development	1	1
ENST00000335181	GO:0019932	second-messenger-mediated signaling	-4	4
ENST00000335181	GO:0042773	ATP synthesis coupled electron transport	-11	11
ENST00000335181	GO:0006805	xenobiotic metabolic process	-1	1
ENST00000335181	GO:0010906	regulation of glucose metabolic process	-1	1
ENST00000335181	GO:0042219	cellular modified amino acid catabolic process	-1	1
ENST00000335181	GO:0008033	tRNA processing	-5	5
ENST00000335181	GO:0022904	respiratory electron transport chain	-10	10
ENST00000335181	GO:0071827	plasma lipoprotein particle organization	-1	1
ENST00000335181	GO:0000956	nuclear-transcribed mRNA catabolic process	-16	16
ENST00000335181	GO:0072378	blood coagulation, fibrin clot formation	-1	1
ENST00000335181	GO:0051321	meiotic cell cycle	2	2
ENST00000335181	GO:0009948	anterior/posterior axis specification	1	1
ENST00000335181	GO:0001676	long-chain fatty acid metabolic process	-1	1
ENST00000335181	GO:0007204	positive regulation of cytosolic calcium ion concentration	-2	2
ENST00000335181	GO:0000184	nuclear-transcribed mRNA catabolic process, nonsense-mediated decay	-16	16
ENST00000335181	GO:0006400	tRNA modification	-3	3
ENST00000335181	GO:0050869	negative regulation of B cell activation	-1	1
ENST00000335181	GO:0055026	negative regulation of cardiac muscle tissue development	1	1
ENST00000335181	GO:0003002	regionalization	1	1
ENST00000335181	GO:0034728	nucleosome organization	-1	1
ENST00000335181	GO:0045132	meiotic chromosome segregation	1	1
ENST00000335181	GO:0006614	SRP-dependent cotranslational protein targeting to membrane	-16	16
ENST00000335181	GO:0030449	regulation of complement activation	-1	1
ENST00000335181	GO:0061383	trabecula morphogenesis	1	1
ENST00000335181	GO:0000027	ribosomal large subunit assembly	-4	4
ENST00000335181	GO:0006836	neurotransmitter transport	-1	1
ENST00000335181	GO:0042113	B cell activation	-1	3
ENST00000335181	GO:0071825	protein-lipid complex subunit organization	-1	1
ENST00000335181	GO:2000257	regulation of protein activation cascade	-1	1
ENST00000335181	GO:0051187	cofactor catabolic process	-1	1
ENST00000335181	GO:0006119	oxidative phosphorylation	-11	11
ENST00000335181	GO:0006956	complement activation	-1	1
ENST00000335181	GO:0006335	DNA replication-dependent nucleosome assembly	-1	1
ENST00000335181	GO:0034723	DNA replication-dependent nucleosome organization	-1	1
ENST00000335181	GO:0006613	cotranslational protein targeting to membrane	-16	16
ENST00000335181	GO:0072329	monocarboxylic acid catabolic process	-1	1
ENST00000335181	GO:0140053	mitochondrial gene expression	-9	9
ENST00000335181	GO:0006958	complement activation, classical pathway	-1	1
ENST00000335181	GO:0006635	fatty acid beta-oxidation	-1	1
ENST00000335181	GO:0002673	regulation of acute inflammatory response	0	2
ENST00000335181	GO:0006855	drug transmembrane transport	-1	1
ENST00000335181	GO:0006699	bile acid biosynthetic process	-1	1
ENST00000335181	GO:0031497	chromatin assembly	-1	1
ENST00000335181	GO:0007389	pattern specification process	1	1
ENST00000335181	GO:0032543	mitochondrial translation	-8	8
ENST00000335181	GO:0009062	fatty acid catabolic process	-1	1
ENST00000335181	GO:0044242	cellular lipid catabolic process	-1	1
ENST00000335181	GO:0045047	protein targeting to ER	-16	16
ENST00000335181	GO:0072376	protein activation cascade	-1	1
ENST00000335181	GO:0042255	ribosome assembly	-11	11
ENST00000335181	GO:0030049	muscle filament sliding	-1	1
ENST00000335181	GO:0033275	actin-myosin filament sliding	-1	1
ENST00000335181	GO:0030888	regulation of B cell proliferation	-1	1
ENST00000335181	GO:0006334	nucleosome assembly	-1	1
ENST00000335181	GO:0016042	lipid catabolic process	-1	1
ENST00000335181	GO:0042391	regulation of membrane potential	-1	1
ENST00000335181	GO:0009451	RNA modification	-4	4
ENST00000335181	GO:0009798	axis specification	1	1
ENST00000335181	GO:0006936	muscle contraction	-1	1
ENST00000335181	GO:0006415	translational termination	-8	8
ENST00000335181	GO:0002455	humoral immune response mediated by circulating immunoglobulin	-1	1
ENST00000335181	GO:0034765	regulation of ion transmembrane transport	-1	1
ENST00000335181	GO:1990542	mitochondrial transmembrane transport	-9	9
ENST00000335181	GO:0071804	cellular potassium ion transport	-1	1
ENST00000335181	GO:0071805	potassium ion transmembrane transport	-1	1
ENST00000335181	GO:0006414	translational elongation	-8	8
ENST00000335181	GO:0010257	NADH dehydrogenase complex assembly	-12	12
ENST00000335181	GO:0032981	mitochondrial respiratory chain complex I assembly	-12	12
ENST00000335181	GO:0006813	potassium ion transport	-1	1
ENST00000335181	GO:0070125	mitochondrial translational elongation	-8	8
ENST00000335181	GO:0070126	mitochondrial translational termination	-9	9
ENST00000335181	GO:0042100	B cell proliferation	-1	1
ENST00000335181	GO:0033108	mitochondrial respiratory chain complex assembly	-14	14
ENST00000335181	GO:0000028	ribosomal small subunit assembly	-10	10
ENST00000335181	GO:0017004	cytochrome complex assembly	-7	7
ENST00000335181	GO:0033617	mitochondrial respiratory chain complex IV assembly	-4	4
ENST00000335181	GO:0008535	respiratory chain complex IV assembly	-4	4
ENST00000335181	GO:0044743	protein transmembrane import into intracellular organelle	-4	4
ENST00000335181	GO:0006123	mitochondrial electron transport, cytochrome c to oxygen	-2	2
ENST00000335181	GO:0019646	aerobic electron transport chain	-2	2
ENST00000335181	GO:0006063	uronic acid metabolic process	-1	1
ENST00000335181	GO:0019585	glucuronate metabolic process	-1	1
ENST00000335181	GO:0009083	branched-chain amino acid catabolic process	-1	1
ENST00000335181	GO:0030150	protein import into mitochondrial matrix	-4	4
ENST00000335181	GO:0033540	fatty acid beta-oxidation using acyl-CoA oxidase	-1	1
ENST00000335181	GO:0042135	neurotransmitter catabolic process	-1	1
ENST00000335181	GO:0034368	protein-lipid complex remodeling	-2	2
ENST00000335181	GO:0034369	plasma lipoprotein particle remodeling	-2	2
ENST00000335181	GO:0009081	branched-chain amino acid metabolic process	-1	1
ENST00000335181	GO:0000038	very long-chain fatty acid metabolic process	-1	1
ENST00000335181	GO:0034367	protein-containing complex remodeling	-1	1
ENST00000335181	GO:0034375	high-density lipoprotein particle remodeling	-2	2
ENST00000335181	GO:0018065	protein-cofactor linkage	-1	1
ENST00000335181	GO:0034372	very-low-density lipoprotein particle remodeling	-1	1
ENST00000335181	GO:0034370	triglyceride-rich lipoprotein particle remodeling	-2	2
ENST00000335181	GO:0019373	epoxygenase P450 pathway	-1	1
ENST00000335181	GO:0009812	flavonoid metabolic process	-1	1
ENST00000335181	GO:0001522	pseudouridine synthesis	-1	1
ENST00000335181	GO:0043691	reverse cholesterol transport	-1	1
ENST00000335181	GO:0010881	regulation of cardiac muscle contraction by regulation of the release of sequestered calcium ion	-1	1
ENST00000335181	GO:0010880	regulation of release of sequestered calcium ion into cytosol by sarcoplasmic reticulum	-1	1
ENST00000335181	GO:0042178	xenobiotic catabolic process	-1	1
ENST00000335181	GO:0016558	protein import into peroxisome matrix	-1	1
ENST00000335181	GO:0055090	acylglycerol homeostasis	-1	1
ENST00000335181	GO:0070328	triglyceride homeostasis	-1	1
ENST00000335181	GO:0045956	positive regulation of calcium ion-dependent exocytosis	-1	1
ENST00000335181	GO:0019433	triglyceride catabolic process	-2	2
ENST00000335181	GO:0034378	chylomicron assembly	-2	2
ENST00000335181	GO:0042738	exogenous drug catabolic process	-1	1
ENST00000335181	GO:0043649	dicarboxylic acid catabolic process	-1	1
ENST00000335181	GO:0042533	tumor necrosis factor biosynthetic process	1	1
ENST00000335181	GO:0042534	regulation of tumor necrosis factor biosynthetic process	1	1
ENST00000561609	GO:0034330	cell junction organization	12	12
ENST00000561609	GO:0034329	cell junction assembly	12	12
ENST00000561609	GO:1903827	regulation of cellular protein localization	9	9
ENST00000561609	GO:0036230	granulocyte activation	-1	1
ENST00000561609	GO:0042119	neutrophil activation	-1	1
ENST00000561609	GO:0043312	neutrophil degranulation	-1	1
ENST00000561609	GO:0071496	cellular response to external stimulus	2	2
ENST00000561609	GO:0002283	neutrophil activation involved in immune response	-1	1
ENST00000561609	GO:0007044	cell-substrate junction assembly	13	13
ENST00000561609	GO:0007160	cell-matrix adhesion	11	11
ENST00000561609	GO:1903829	positive regulation of cellular protein localization	7	7
ENST00000561609	GO:0030335	positive regulation of cell migration	13	13
ENST00000561609	GO:0032481	positive regulation of type I interferon production	3	3
ENST00000561609	GO:0031589	cell-substrate adhesion	10	10
ENST00000561609	GO:2000147	positive regulation of cell motility	13	13
ENST00000561609	GO:0001704	formation of primary germ layer	5	5
ENST00000561609	GO:0001525	angiogenesis	9	9
ENST00000561609	GO:0051272	positive regulation of cellular component movement	13	13
ENST00000561609	GO:0032479	regulation of type I interferon production	1	1
ENST00000561609	GO:0032606	type I interferon production	2	2
ENST00000561609	GO:1901653	cellular response to peptide	3	3
ENST00000561609	GO:0060759	regulation of response to cytokine stimulus	1	1
ENST00000561609	GO:1901652	response to peptide	2	2
ENST00000561609	GO:0071214	cellular response to abiotic stimulus	1	1
ENST00000561609	GO:0104004	cellular response to environmental stimulus	1	1
ENST00000561609	GO:0001819	positive regulation of cytokine production	2	2
ENST00000561609	GO:0051092	positive regulation of NF-kappaB transcription factor activity	1	1
ENST00000561609	GO:0031331	positive regulation of cellular catabolic process	6	6
ENST00000561609	GO:0030198	extracellular matrix organization	8	8
ENST00000561609	GO:0050673	epithelial cell proliferation	4	4
ENST00000561609	GO:0031349	positive regulation of defense response	1	1
ENST00000561609	GO:0002009	morphogenesis of an epithelium	8	8
ENST00000561609	GO:0007369	gastrulation	7	7
ENST00000561609	GO:0050900	leukocyte migration	3	3
ENST00000561609	GO:0033157	regulation of intracellular protein transport	5	5
ENST00000561609	GO:0032386	regulation of intracellular transport	5	5
ENST00000561609	GO:0031668	cellular response to extracellular stimulus	1	1
ENST00000561609	GO:0051188	cofactor biosynthetic process	-1	1
ENST00000561609	GO:1901890	positive regulation of cell junction assembly	3	3
ENST00000561609	GO:0009896	positive regulation of catabolic process	7	7
ENST00000561609	GO:0016055	Wnt signaling pathway	9	9
ENST00000561609	GO:0034504	protein localization to nucleus	11	11
ENST00000561609	GO:0198738	cell-cell signaling by wnt	10	10
ENST00000561609	GO:0032508	DNA duplex unwinding	12	12
ENST00000561609	GO:0070646	protein modification by small protein removal	1	5
ENST00000561609	GO:0046822	regulation of nucleocytoplasmic transport	9	9
ENST00000561609	GO:0071375	cellular response to peptide hormone stimulus	1	1
ENST00000561609	GO:0010498	proteasomal protein catabolic process	-4	9
ENST00000561609	GO:0051169	nuclear transport	11	11
ENST00000561609	GO:0051493	regulation of cytoskeleton organization	13	13
ENST00000561609	GO:0031334	positive regulation of protein complex assembly	3	3
ENST00000561609	GO:0070302	regulation of stress-activated protein kinase signaling cascade	2	2
ENST00000561609	GO:0044772	mitotic cell cycle phase transition	9	9
ENST00000561609	GO:0033627	cell adhesion mediated by integrin	4	4
ENST00000561609	GO:0002218	activation of innate immune response	1	1
ENST00000561609	GO:1901342	regulation of vasculature development	7	7
ENST00000561609	GO:0021987	cerebral cortex development	2	2
ENST00000561609	GO:0048193	Golgi vesicle transport	7	7
ENST00000561609	GO:0006913	nucleocytoplasmic transport	11	11
ENST00000561609	GO:0045765	regulation of angiogenesis	7	7
ENST00000561609	GO:0050678	regulation of epithelial cell proliferation	5	5
ENST00000561609	GO:0009167	purine ribonucleoside monophosphate metabolic process	-20	20
ENST00000561609	GO:0032602	chemokine production	1	1
ENST00000561609	GO:0031098	stress-activated protein kinase signaling cascade	5	5
ENST00000561609	GO:1904888	cranial skeletal system development	1	1
ENST00000561609	GO:0009126	purine nucleoside monophosphate metabolic process	-20	20
ENST00000561609	GO:0031669	cellular response to nutrient levels	1	1
ENST00000561609	GO:0051656	establishment of organelle localization	1	1
ENST00000561609	GO:0032872	regulation of stress-activated MAPK cascade	2	2
ENST00000561609	GO:0010631	epithelial cell migration	9	9
ENST00000561609	GO:0051403	stress-activated MAPK cascade	2	2
ENST00000561609	GO:0010506	regulation of autophagy	6	6
ENST00000561609	GO:0006732	coenzyme metabolic process	-1	1
ENST00000561609	GO:0090132	epithelium migration	8	8
ENST00000561609	GO:0042176	regulation of protein catabolic process	3	3
ENST00000561609	GO:0032388	positive regulation of intracellular transport	1	1
ENST00000561609	GO:0034976	response to endoplasmic reticulum stress	1	1
ENST00000561609	GO:0043161	proteasome-mediated ubiquitin-dependent protein catabolic process	-5	8
ENST00000561609	GO:0009161	ribonucleoside monophosphate metabolic process	-20	20
ENST00000561609	GO:0007179	transforming growth factor beta receptor signaling pathway	7	7
ENST00000561609	GO:0043062	extracellular structure organization	8	8
ENST00000561609	GO:0007492	endoderm development	3	3
ENST00000561609	GO:0016579	protein deubiquitination	2	4
ENST00000561609	GO:0007163	establishment or maintenance of cell polarity	9	9
ENST00000561609	GO:0001706	endoderm formation	4	4
ENST00000561609	GO:0034333	adherens junction assembly	13	13
ENST00000561609	GO:0090130	tissue migration	8	8
ENST00000561609	GO:0035987	endodermal cell differentiation	4	4
ENST00000561609	GO:0009123	nucleoside monophosphate metabolic process	-20	20
ENST00000561609	GO:0006163	purine nucleotide metabolic process	-17	17
ENST00000561609	GO:0007006	mitochondrial membrane organization	-3	3
ENST00000561609	GO:0006023	aminoglycan biosynthetic process	1	1
ENST00000561609	GO:1990778	protein localization to cell periphery	3	3
ENST00000561609	GO:0032642	regulation of chemokine production	1	1
ENST00000561609	GO:0001952	regulation of cell-matrix adhesion	10	10
ENST00000561609	GO:0006914	autophagy	7	7
ENST00000561609	GO:0061919	process utilizing autophagic mechanism	7	7
ENST00000561609	GO:0019693	ribose phosphate metabolic process	-17	17
ENST00000561609	GO:0032392	DNA geometric change	9	9
ENST00000561609	GO:0042594	response to starvation	1	1
ENST00000561609	GO:0009267	cellular response to starvation	1	1
ENST00000561609	GO:0002221	pattern recognition receptor signaling pathway	1	1
ENST00000561609	GO:0051168	nuclear export	6	10
ENST00000561609	GO:0030111	regulation of Wnt signaling pathway	10	10
ENST00000561609	GO:0022612	gland morphogenesis	2	2
ENST00000561609	GO:0016241	regulation of macroautophagy	2	2
ENST00000561609	GO:0097581	lamellipodium organization	2	2
ENST00000561609	GO:0021543	pallium development	1	1
ENST00000561609	GO:1901888	regulation of cell junction assembly	5	5
ENST00000561609	GO:0071560	cellular response to transforming growth factor beta stimulus	8	8
ENST00000561609	GO:0072659	protein localization to plasma membrane	5	5
ENST00000561609	GO:0016050	vesicle organization	4	4
ENST00000561609	GO:0046824	positive regulation of nucleocytoplasmic transport	1	1
ENST00000561609	GO:0030705	cytoskeleton-dependent intracellular transport	4	4
ENST00000561609	GO:0006281	DNA repair	6	12
ENST00000561609	GO:0007265	Ras protein signal transduction	7	7
ENST00000561609	GO:0006606	protein import into nucleus	7	7
ENST00000561609	GO:0034332	adherens junction organization	13	13
ENST00000561609	GO:0071559	response to transforming growth factor beta	8	8
ENST00000561609	GO:0009150	purine ribonucleotide metabolic process	-17	17
ENST00000561609	GO:0045785	positive regulation of cell adhesion	6	6
ENST00000561609	GO:0006611	protein export from nucleus	3	8
ENST00000561609	GO:0044843	cell cycle G1/S phase transition	1	1
ENST00000561609	GO:0006024	glycosaminoglycan biosynthetic process	1	1
ENST00000561609	GO:0034113	heterotypic cell-cell adhesion	1	1
ENST00000561609	GO:0001667	ameboidal-type cell migration	8	8
ENST00000561609	GO:0000082	G1/S transition of mitotic cell cycle	1	1
ENST00000561609	GO:0043254	regulation of protein complex assembly	10	10
ENST00000561609	GO:0061842	microtubule organizing center localization	4	4
ENST00000561609	GO:1902532	negative regulation of intracellular signal transduction	3	3
ENST00000561609	GO:0051170	import into nucleus	7	7
ENST00000561609	GO:0060249	anatomical structure homeostasis	1	1
ENST00000561609	GO:0010632	regulation of epithelial cell migration	8	8
ENST00000561609	GO:0007045	cell-substrate adherens junction assembly	10	10
ENST00000561609	GO:0048041	focal adhesion assembly	10	10
ENST00000561609	GO:0045860	positive regulation of protein kinase activity	7	7
ENST00000561609	GO:0035635	entry of bacterium into host cell	1	1
ENST00000561609	GO:0006260	DNA replication	5	5
ENST00000561609	GO:1904589	regulation of protein import	2	2
ENST00000561609	GO:0007229	integrin-mediated signaling pathway	8	8
ENST00000561609	GO:0050680	negative regulation of epithelial cell proliferation	2	2
ENST00000561609	GO:1902850	microtubule cytoskeleton organization involved in mitosis	1	1
ENST00000561609	GO:0031346	positive regulation of cell projection organization	7	7
ENST00000561609	GO:0030010	establishment of cell polarity	8	8
ENST00000561609	GO:0002758	innate immune response-activating signal transduction	1	1
ENST00000561609	GO:0140014	mitotic nuclear division	1	1
ENST00000561609	GO:0051090	regulation of DNA binding transcription factor activity	1	1
ENST00000561609	GO:0009259	ribonucleotide metabolic process	-17	17
ENST00000561609	GO:0031570	DNA integrity checkpoint	1	1
ENST00000561609	GO:0045766	positive regulation of angiogenesis	3	3
ENST00000561609	GO:0072384	organelle transport along microtubule	1	1
ENST00000561609	GO:0001933	negative regulation of protein phosphorylation	2	2
ENST00000561609	GO:0007015	actin filament organization	9	9
ENST00000561609	GO:0006470	protein dephosphorylation	4	4
ENST00000561609	GO:0009144	purine nucleoside triphosphate metabolic process	-20	20
ENST00000561609	GO:1904018	positive regulation of vasculature development	6	6
ENST00000561609	GO:0060828	regulation of canonical Wnt signaling pathway	7	7
ENST00000561609	GO:0030900	forebrain development	1	1
ENST00000561609	GO:0032103	positive regulation of response to external stimulus	1	1
ENST00000561609	GO:0009205	purine ribonucleoside triphosphate metabolic process	-20	20
ENST00000561609	GO:0048872	homeostasis of number of cells	6	6
ENST00000561609	GO:0050769	positive regulation of neurogenesis	6	6
ENST00000561609	GO:0010608	posttranscriptional regulation of gene expression	6	9
ENST00000561609	GO:0048194	Golgi vesicle budding	1	1
ENST00000561609	GO:0090316	positive regulation of intracellular protein transport	1	1
ENST00000561609	GO:0022604	regulation of cell morphogenesis	8	8
ENST00000561609	GO:0034405	response to fluid shear stress	1	1
ENST00000561609	GO:0070507	regulation of microtubule cytoskeleton organization	6	6
ENST00000561609	GO:0060070	canonical Wnt signaling pathway	5	5
ENST00000561609	GO:0010634	positive regulation of epithelial cell migration	7	7
ENST00000561609	GO:0002040	sprouting angiogenesis	4	4
ENST00000561609	GO:0046034	ATP metabolic process	-20	20
ENST00000561609	GO:0021801	cerebral cortex radial glia guided migration	1	1
ENST00000561609	GO:0022030	telencephalon glial cell migration	1	1
ENST00000561609	GO:0051642	centrosome localization	1	1
ENST00000561609	GO:0009199	ribonucleoside triphosphate metabolic process	-20	20
ENST00000561609	GO:0007059	chromosome segregation	2	2
ENST00000561609	GO:1902115	regulation of organelle assembly	6	6
ENST00000561609	GO:0007599	hemostasis	2	2
ENST00000561609	GO:0010810	regulation of cell-substrate adhesion	9	9
ENST00000561609	GO:0006929	substrate-dependent cell migration	2	2
ENST00000561609	GO:0042326	negative regulation of phosphorylation	1	1
ENST00000561609	GO:0000086	G2/M transition of mitotic cell cycle	1	1
ENST00000561609	GO:0070102	interleukin-6-mediated signaling pathway	2	2
ENST00000561609	GO:0001837	epithelial to mesenchymal transition	1	1
ENST00000561609	GO:0038093	Fc receptor signaling pathway	1	1
ENST00000561609	GO:0007088	regulation of mitotic nuclear division	1	1
ENST00000561609	GO:0071900	regulation of protein serine/threonine kinase activity	3	3
ENST00000561609	GO:0002764	immune response-regulating signaling pathway	3	3
ENST00000561609	GO:0009141	nucleoside triphosphate metabolic process	-20	20
ENST00000561609	GO:0032970	regulation of actin filament-based process	9	9
ENST00000561609	GO:0000819	sister chromatid segregation	1	1
ENST00000561609	GO:0001655	urogenital system development	2	2
ENST00000561609	GO:0090287	regulation of cellular response to growth factor stimulus	5	5
ENST00000561609	GO:0010770	positive regulation of cell morphogenesis involved in differentiation	3	3
ENST00000561609	GO:0061035	regulation of cartilage development	1	1
ENST00000561609	GO:0034446	substrate adhesion-dependent cell spreading	5	5
ENST00000561609	GO:0043535	regulation of blood vessel endothelial cell migration	1	1
ENST00000561609	GO:0072655	establishment of protein localization to mitochondrion	-14	14
ENST00000561609	GO:0002757	immune response-activating signal transduction	1	1
ENST00000561609	GO:0050770	regulation of axonogenesis	1	1
ENST00000561609	GO:0006903	vesicle targeting	1	1
ENST00000561609	GO:0006890	retrograde vesicle-mediated transport, Golgi to ER	1	1
ENST00000561609	GO:0033002	muscle cell proliferation	2	2
ENST00000561609	GO:0060627	regulation of vesicle-mediated transport	3	3
ENST00000561609	GO:0006839	mitochondrial transport	-17	17
ENST00000561609	GO:0006892	post-Golgi vesicle-mediated transport	5	5
ENST00000561609	GO:0008360	regulation of cell shape	5	5
ENST00000561609	GO:0010970	transport along microtubule	3	3
ENST00000561609	GO:0099111	microtubule-based transport	3	3
ENST00000561609	GO:0022407	regulation of cell-cell adhesion	2	2
ENST00000561609	GO:0022617	extracellular matrix disassembly	1	1
ENST00000561609	GO:0042306	regulation of protein import into nucleus	2	2
ENST00000561609	GO:0048010	vascular endothelial growth factor receptor signaling pathway	7	7
ENST00000561609	GO:0002262	myeloid cell homeostasis	1	1
ENST00000561609	GO:1902903	regulation of supramolecular fiber organization	9	9
ENST00000561609	GO:0044839	cell cycle G2/M phase transition	1	1
ENST00000561609	GO:1903393	positive regulation of adherens junction organization	2	2
ENST00000561609	GO:0070585	protein localization to mitochondrion	-14	14
ENST00000561609	GO:0032886	regulation of microtubule-based process	6	6
ENST00000561609	GO:0007596	blood coagulation	2	2
ENST00000561609	GO:0051894	positive regulation of focal adhesion assembly	2	2
ENST00000561609	GO:0032956	regulation of actin cytoskeleton organization	8	8
ENST00000561609	GO:0048762	mesenchymal cell differentiation	3	3
ENST00000561609	GO:0034248	regulation of cellular amide metabolic process	5	5
ENST00000561609	GO:0007051	spindle organization	1	1
ENST00000561609	GO:1903391	regulation of adherens junction organization	8	8
ENST00000561609	GO:0046578	regulation of Ras protein signal transduction	7	7
ENST00000561609	GO:0071902	positive regulation of protein serine/threonine kinase activity	4	4
ENST00000561609	GO:0050772	positive regulation of axonogenesis	2	2
ENST00000561609	GO:0002062	chondrocyte differentiation	2	2
ENST00000561609	GO:0038061	NIK/NF-kappaB signaling	2	2
ENST00000561609	GO:0050817	coagulation	2	2
ENST00000561609	GO:0090169	regulation of spindle assembly	1	1
ENST00000561609	GO:0018210	peptidyl-threonine modification	1	1
ENST00000561609	GO:1903672	positive regulation of sprouting angiogenesis	2	2
ENST00000561609	GO:0051893	regulation of focal adhesion assembly	7	7
ENST00000561609	GO:0090109	regulation of cell-substrate junction assembly	7	7
ENST00000561609	GO:0046580	negative regulation of Ras protein signal transduction	2	2
ENST00000561609	GO:0002042	cell migration involved in sprouting angiogenesis	1	1
ENST00000561609	GO:0048008	platelet-derived growth factor receptor signaling pathway	5	5
ENST00000561609	GO:1901990	regulation of mitotic cell cycle phase transition	3	3
ENST00000561609	GO:0018107	peptidyl-threonine phosphorylation	1	1
ENST00000561609	GO:0001501	skeletal system development	6	6
ENST00000561609	GO:0001890	placenta development	1	1
ENST00000561609	GO:0016311	dephosphorylation	2	2
ENST00000561609	GO:0001503	ossification	6	6
ENST00000561609	GO:0010976	positive regulation of neuron projection development	6	6
ENST00000561609	GO:0030324	lung development	2	2
ENST00000561609	GO:0071229	cellular response to acid chemical	1	1
ENST00000561609	GO:0018105	peptidyl-serine phosphorylation	6	6
ENST00000561609	GO:0006302	double-strand break repair	1	1
ENST00000561609	GO:0030100	regulation of endocytosis	2	2
ENST00000561609	GO:0030316	osteoclast differentiation	3	3
ENST00000561609	GO:0090263	positive regulation of canonical Wnt signaling pathway	1	1
ENST00000561609	GO:0010811	positive regulation of cell-substrate adhesion	4	4
ENST00000561609	GO:0061448	connective tissue development	2	2
ENST00000561609	GO:0050727	regulation of inflammatory response	1	1
ENST00000561609	GO:0002683	negative regulation of immune system process	2	2
ENST00000561609	GO:0016202	regulation of striated muscle tissue development	1	1
ENST00000561609	GO:0010975	regulation of neuron projection development	6	6
ENST00000561609	GO:0051225	spindle assembly	2	2
[truncated: 2,225 more rows]

## Sheet: Table S6
Table S6
Comparison	Number of DEGs for Transcript 1	Number of DEGs for Transcript 2	Overlaps	Consistent DEGs	Concordance Ratio	Consistent Up-Regulated DEGs	Consistent Down-Regulated DEGs	P Value
ENST00000335181 vs ENST00000561609	3162	6592	2029	2010	0.9906	579	1431	<1.11e-16
ENST00000335181 vs ENST00000389093	3162	6541	1512	315	0.2083	66	249	1
ENST00000335181 vs ENST00000568883	3162	6885	1843	175	0.095	12	163	1
ENST00000561609 vs ENST00000389093	6592	6541	4936	5	0.001	1	4	1
ENST00000561609 vs ENST00000568883	6592	6885	5235	9	0.0017	1	8	1
ENST00000389093 vs ENST00000568883	6541	6885	5469	5469	1	2837	2632	<1.11e-16

## Sheet: Table S7
Table S7
Comparison	Number of DEGs for Transcript 1	Number of DEGs for Transcript 2	Overlaps	Consistent DEGs	Concordance Ratio	Consistent Up-Regulated DEGs	Consistent Down-Regulated DEGs	P Value
ENST00000335181 VS ENST00000389093	1386	3408	650	24	0.0369	9	15	1
ENST00000335181 VS ENST00000568883	1386	3492	682	26	0.0381	4	22	1
ENST00000389093 VS ENST00000568883	3408	3492	2727	2727	1	1567	1160	<1.11e-16

## Sheet: Table S8
Table S8
Comparison	Number of DEGs for Transcript 1	Number of DEGs for Transcript 2	Overlaps	Consistent DEGs	Concordance Ratio	Consistent Up-Regulated DEGs	Consistent Down-Regulated DEGs	P Value
ENST00000335181 VS ENST00000389093	2050	3464	374	364	0.9733	94	270	1
ENST00000335181 VS ENST00000568883	2050	2103	121	95	0.7851	15	80	1
ENST00000389093 VS ENST00000568883	3464	2103	1680	1680	1	843	837	<1.11e-16

## Sheet: Table S9
Table S9
Comparison	Number of DEGs for Transcript 1	Number of DEGs for Transcript 2	Overlaps	Consistent DEGs	Concordance Ratio	Consistent Up-Regulated DEGs	Consistent Down-Regulated DEGs	P Value
ENST00000335181 VS ENST00000389093	3504	8405	2154	342	0.1588	167	175	1
ENST00000335181 VS ENST00000568883	3504	8208	2236	238	0.1064	147	91	1
ENST00000389093 VS ENST00000568883	8405	8208	7054	7054	1	3823	3231	<1.11e-16

## Sheet: Table S10
Table S10
Comparison	Number of DEGs for Transcript 1	Number of DEGs for Transcript 2	Overlaps	Consistent DEGs	Concordance Ratio	Consistent Up-Regulated DEGs	Consistent Down-Regulated DEGs	P Value
ENST00000335181 VS ENST00000389093	3096	5106	944	419	0.4439	171	248	1

[truncated: 6 more sheets: Table S11, Table S12, Table S13, Table S14, Table S15, Table S16]
